# Supplementary material for: Efficient generation of a self-organizing neuromuscular junction model from human pluripotent stem cells
Source: Nat Commun. 2023 Dec 19;14:8043. doi: 10.1038/s41467-023-43781-3 (PMC10730704; doi:10.1038/s41467-023-43781-3)
Supplement: Supplementary file 13 — Source Data [file 41467_2023_43781_MOESM13_ESM.xlsx]

## Sheet: Figure 1b
Fig. 1b	SOX2				SOX1				MYF5				FOXC1				FOXC2				NKX1.2				MEOX1				PAX6
qPCR day 6		NP	NMP			NP	NMP			NP	NMP			NP	NMP			NP	NMP			NP	NMP			NP	NMP			NP	NMP
	H1	39.4969	10.0274		H1	7.39434	1.03406		H1	0.00046	0.71856		H1	0.56	58.1041		H1	0.30925	23.3225		H1	2.17982	0.62978		H1	0.19205	40.479		H1	108.122	4.89316
		30.817	12.7616			5.28139	1.04934			0.00091	0.99768			0.61957	57.0303			0.74341	25.0627			1.66864	0.87559			0.26327	40.5097			79.2866	5.74275
		17.6996	7.79962			3.60714	0.82267			0.01122	0.19091			0.8679	50.5808			3.2	23.7557			1.98508	0.82821			0.3806	44.2078			69.339	6.5698
	H1	3.68782	5.50875		H1	0.744334	0.152773		H1	n.d.	1.20553		H1	0.005534	6.33178		H1	0.012805	24.6417		H1	0.35879	0.687705		H1	0.00157	17.5722		H1	2.16062	1.86689
		2.53899	6.80576			0.549891	0.130994			n.d.	0.882892			0.001929	9.61608			0.006294	28.2819			0.149177	0.804605			0.001012	14.7404			2.71514	1.47586
		3.95483	10.1038			1.2917	0.094959			n.d.	0.409791			0.00237	5.83126			0.015422	12.638			0.465229	0.358904			0.004188	12.3321			2.73558	0.560744
	XMO	34.1562	16.145		XMO	5.27384	1.03406		XMO	0.00395	0.84864		XMO	1.64301	22.3894		XMO	0.78183	10.5		XMO	1.14736	1.13478		XMO	3.02109	28.5633		XMO	80.0187	10.4537
		23.9065	19.0491			6.04834	1.04934			0.00061	0.67341			1.45887	16.8034			0.69796	8.62172			1.33163	1.33563			1.8479	24.5926			76.6639	11.2016
		59.241	41.2884			9.92676	0.82267			0.00057	1.0898			2.40032	30.1061			0.89112	12.1895			2.24627	1.63557			3.50737	40.4253			90.6201	11.4517
	XMO	7.53664	14.7908		XMO	11.0185	0.45374		XMO	0.00372	2.50396		XMO	0.62422	29.575		XMO	0.46569	13.889		XMO	1.58295	1.22828		XMO	0.83181	25.9831		XMO	88.2978	0.2765
		8.22677	8.41902			7.57674	0.55378			0.00154	2.03115			0.49394	18.5195			0.32864	10.8035			0.79068	1.15165			0.47094	19.1401			65.1247	0.30312
		7.51452	12.4671			8.96731	0.56147			0.00167	2.49811			0.57627	21.8792			0.40168	11.8278			1.15831	1.28811			0.57762	22.723			74.6111	0.37528
	XMO	19.8613	5.5065		XMO	6.13422	0.71754		XMO	0.00159	1.76167		XMO	1.21977	24.5794		XMO	0.46319	12.7899		XMO	0.76277	0.82064		XMO	2.16161	17.8682		XMO	56.5949	0.20783
		17.1977	6.23607			5.25404	0.63767			0.00149	0.453724			1.08996	22.9135			0.38007	12.2087			0.78051	0.91134			1.68112	16.0124			50.8764	0.20419
		18.9608	7.4447			6.67599	0.73339			0.0075	2.2514			1.30798	23.4006			0.467	11.7518			0.85893	0.95626			1.68447	17.8269			58.3196	0.47426
	H9	12.5022	22.4666		H9	0.383566	0.403937		H9	n.d.	2.13808		H9	0.008531	37.3439		H9	n.d.	22.3056		H9	0.259276	1.26195		H9	0.003414	35.5258		H9	0.433331	0.870212
		19.3228	16.8175			0.637434	0.408215			0.002901	1.34422			0.019514	25.6144			n.d.	14.4101			0.555898	1.06776			0.002375	34.015			0.737104	0.481145
		8.43222	6.10391			0.698266	0.169694			n.d.	0.310148			0.006942	9.52668			n.d.	19.2259			0.346562	0.83722			0.001273	12.0793			0.521747	0.383579

## Sheet: Figure 1e
Fig. 1e
SOX2+ PAX3+ Area	PAX3										SOX2
	H1	H1	H1	H9	H9	H9	XMO	XMO	XMO		H1	H1	H1	H9	H9	H9	XMO	XMO	XMO
	40.5975	36.4397	30.7553	27.3657	35.0472	25.0288	38.101	17.3318	30.0256		61.3373	53.0906	66.2576	71.1689	59.6407	71.6386	65.8136	79.7138	67.8999
	44.2303	25.0492	44.7915	38.1089	19.6236	36.7877	39.6408	31.6985	29.2459		60.4153	67.4459	53.1414	62.7068	69.5479	63.7732	71.1585	63.5729	73.2003
	41.4717	41.3726	32.9031	33.7334	24.5913	35.2733	39.775	23.611	26.3567		57.5574	54.5142	70.3243	66.5026	50.2685	61.3295	71.1585	79.3087	74.4367

## Sheet: Figure 2b
Figure 2b
Day 20 quantifications
	XM00_1	XM00_1	XM00_1	XM00_1	XM00_2	XM00_2	XM00_2	XM00_2	XM00_2	XM00_2	XM00_3	XM00_3	XMO_3	XMO_3	H1_1	H1_1	H1_1	H1_1	H1_1	H1_2	H1_2	H1_2	H1_2	H1_2	H1_2	H1_3	H1_3	H1_3	H1_3	H1_3
ISL1+	28.2331	31.3679	46.1135	20.6778	10.6034	19.4598	22.6932	23.304	9.808	14.882	20.837	7.89974	4.75971	8.43359	24.5942	42.379	5.0376	6.48806	11.7894	19.9687	17.0024	14.1955	12.9145	20.643	22.4961	27.803	30.3317	18.4147	14.9453	28.433
SOX1+	17.8683	35.1626	32.2232	18.0842	18.7469	13.0954	14.975								23.696	33.0084	20.6998			10.9922	15.2934	15.1466					29.6977	20.7615	14.9858
MYF5 +	73.7322	61.8534	49.2697		43.7067	79.7707	57.8397								61.2837	56.1396	66.1643			49.5104	49.5959	52.1987

## Sheet: Figure 2e
Figure 2e
Day 20 quantifications	XM00_1	XM00_1	XM00_1	XM00_2	XM00_2	XM00_2	XM00_3	XM00_3	XM00_3	H1_1	H1_1	H1_1	H1_2	H1_2	H1_2	H1_3	H1_3	H1_3	H9_1	H9_1	H9_1	H9_1	H9_1
ISL1+ HOXC6+	53.8462	58.459	69.4437	81.797	71.157	78.329	75.796		82.857	71.388	83.1945	89.4737		94.8706	95.2191	68.8893	90.331	99.077	86.927	83.482	82.235	87.624
ISL1+ LHX3+	67.8723	52.005	90.6406	95.73	49.141	92.949	78.283	61.926	50.952	60.745	88.164	55.446	77.734	79.775	82.369	75.88	84.281	56.2646	72.253	73.314	75.712
ISL1+ FOXP1+	23.601	34.568	37.741							28.1962	29.989	35.591	43.827	38.411	18.7	10.898	20.619	22.659	11.077	18.562	23.0923	18.6104	13.994

## Sheet: Figure 3d
Figure 3d
αBTX quantifications
		d50
NMJ number		Exp1	Exp1	Exp1	Exp2	Exp2	Exp2	Exp3	Exp3	Exp3
BTX/FastMyHC	H1	0.427419	0.427419	0.324561	0.429907	0.465116	0.361386	0.478261	0.414634	0.444444
	H9	0.416667	0.432432	0.504505	0.521127	0.435484	0.405405	0.311688	0.384615	0.5
	XMO	0.488372	0.479167	0.538462	0.451613	0.428571	0.382353	0.442623	0.377778	0.434783

## Sheet: Figure 3e
Figure 3e
		contraction analysis
	Time (s)	No treatment	Ach	Curare
	0	1.9007	347.971	0.321
	0.375	16.2877	121.974	8.2735
	0.75	3.7658	172.042	0.0908
	1.125	12.7995	110.81	8.5307
	1.5	1.0918	96.8364	0.0169
	1.875	1.0535	13.612	1.0716
	2.25	4.162	20.1884	4.4902
	2.625	1.1326	92.5813	0.0162
	3	6.9228	16.7948	0.5398
	3.375	68.27	53.5277	10.5249
	3.75	18.633	109.502	0.6554
	4.125	2.8735	92.231	0.8554
	4.5	38.5714	138.048	11.6182
	4.875	10.6224	83.8482	0.4364
	5.25	18.7342	28.0333	1.2698
	5.625	21.9267	83.92	0.4354
	6	1.6022	53.3504	0.0126
	6.375	3.9105	48.6928	24.2613
	6.75	15.7157	124.954	0.3083
	7.125	0.4523	84.1164	21.1034
	7.5	25.4289	30.6854	0.2166
	7.875	211.259	16.0948	5.641
	8.25	44.7892	17.6998	1.1576
	8.625	23.5804	10.0086	0.0152
	9	55.3633	7.7142	3.6899
	9.375	55.4628	6.4707	0.3845
	9.75	7.9503	8.8802	0.6401
	10.125	30.5773	1.8349	8.8591
	10.5	19.8304	183.781	0.1816
	10.875	23.8738	91.6247	6.4525
	11.25	41.3979	80.3409	0.4186
	11.625	0.8434	13.6532	1.2013
	12	33.1685	24.2001	4.129
	12.375	20.832	2.4384	0.214
	12.75	48.3342	4.9318	1.18
	13.125	8.6617	8.4201	11.6856
	13.5	55.8843	0.0218	0.5032
	13.875	46.5772	18.6832	9.5977
	14.25	39.0095	13.3244	0.1935
	14.625	33.4914	7.5505	0.3988
	15	32.0763	10.0384	0.3353
	15.375	10.103	5.2035	0.3511
	15.75	4.8375	4.4882	0.0233
	16.125	1.9967	13.6762	12.9914
	16.5	19.8917	10.3319	0.0149
	16.875	7.8147	11.5591	0.9672
	17.25	78.2786	22.1705	20.8554
	17.625	46.5881	403.392	0.0769
	18	77.5776	293.853	7.5861
	18.375	65.7892	108.24	0.1608
	18.75	46.2516	3.5862	0.5279
	19.125	62.3898	6.3024	3.7256
	19.5	63.8619	11.222	1.0784
	19.875	16.2627	33.2615	1.0166
	20.25	16.9602	20.1703	8.5177
	20.625	13.5131	3.0164	0.6449
	21	8.3867	6.2528	7.4749
	21.375	11.8902	357.518	1.1332
	21.75	0.4238	74.9966	1.1858
	22.125	12.8947	283.941	5.4762
	22.5	13.1743	58.6823	0.4189
	22.875	9.9372	104.146	0.2114
	23.25	1.5132	190.201	12.9868
	23.625	4.3349	182.878	0.0428
	24	5.614	65.2821	9.4735
	24.375	75.6629	37.9757	0.3479
	24.75	56.8912	276.857	0.3924
	25.125	48.5697	393.243	0.2623
	25.5	14.5889	319.236	1.5311
	25.875	6.8708	115.239	2.0451
	26.25	30.6247	54.9765	10.2936
	26.625	5.3621	72.5468	0.894
	27	13.1039	81.4771	19.5584
	27.375	0.9309	53.173	0.0633
	27.75	1.3716	22.1838	0.2253
	28.125	21.4533	13.8942	6.1186
	28.5	0.1676	6.9922	1.2597
	28.875	26.8644	25.3897	0.498
	29.25	2.5726	12.3753	3.6948
	29.625	16.5241	4.1124	1.3544
	30	23.4744	18.6844	0.3671
	30.375	6.6458	14.3899	10.3517
	30.75	22.0236	16.8052	0.0775
	31.125	8.8002	0.9572	7.3222
	31.5	6.1143	23.7931	0.8258
	31.875	1.7646	2.3557	0.5
	32.25	6.6906	7.3366	2.7717
	32.625	2.1388	24.7827	1.0236
	33	8.3105	0.8965	0.1709
	33.375	21.0998	6.1743	12.2462
	33.75	11.1655	20.1488	0.9468
	34.125	110.641	32.6435	9.7424
	34.5	29.0379	13.9385	0.2724
	34.875	8.3789	25.7243	0.3054
	35.25	44.0995	13.031	0.3336
	35.625	130.293	25.1649	0.3904
	36	442.347	2.1741	0.6008
	36.375	165.483	45.7565	10.944
	36.75	166.905	23.3528	1.581
	37.125	185.503	31.2975	18.8116
	37.5	149.857	4.6853	0.0075
	37.875	70.0846	5.2939	1.0269
	38.25	34.2407	9.4918	7.0651
	38.625	73.6882	6.8355	0.9543
	39	49.0291	0.9274	0.6362
	39.375	4.4688	17.5567	3.3738
	39.75	11.6766	36.3091	0.9092
	40.125	27.8767	29.044	8.4622
	40.5	34.6321	20.5685	0.9371
	40.875	14.5861	4.067	0.3142
	41.25	2.489	10.6406	7.6585
	41.625	13.673	11.2119	0.5266
	42	39.8385	3.75	0.7036
	42.375	19.2128	13.4917	2.4844
	42.75	20.0931	5.5275	0.4383
	43.125	2.1874	4.0022	0.4062
	43.5	2.4968	20.3645	12.0978
	43.875	83.9153	6.6669	0.2957
	44.25	37.2909	9.96	9.3993
	44.625	25.9935	8.3072	1.0042
	45	0.9481	19.0244	0.4968
	45.375	22.891	26.0645	1.807
	45.75	13.3642	30.5978	2.2733
	46.125	3.2928	2.5214	0.0853
	46.5	15.4696	10.5458	0.8058
	46.875	2.6112	30.7382	0.14
	47.25	11.3896	19.8778	19.2689
	47.625	7.7709	0.8188	1.4526
	48	6.5504	79.0289	0.8482
	48.375	9.1912	67.4419	6.6283
	48.75	2.676	3.5421	1.2999
	49.125	29.5524	16.2073	0.2312
	49.5	5.343	18.2053	3.2603
	49.875	0.4552	13.2566	0.8968
	50.25	5.722	5.5589	9.5557
	50.625	37.1911	17.0588	0.4796
	51	42.738	21.3512	0.1741
	51.375	2.1161	37.7738	6.6471
	51.75	62.8982	68.0876	1.8294
	52.125	14.6891	17.0237	0.9023
	52.5	34.1912	5.6931	4.4692
	52.875	29.531	0.9597	1.3194
	53.25	28.3232	52.7605	12.314
	53.625	6.8631	51.2952	0.7503
	54	2.9312	13.5873	0.7458
	54.375	19.1261	0.1005	9.3711
	54.75	3.9462	1.1177	0.6164
	55.125	23.9189	7.33	0.0172
	55.5	71.235	15.2297	1.6569
	55.875	46.7091	227.989	2.5502
	56.25	21.6767	87.8508	0.4358
	56.625	9.2191	26.0255	7.0151
	57	11.396	9.2632	0.1628
	57.375	29.6785	10.078	20.2617
	57.75	9.628	31.3529	0.7299
	58.125	54.7171	4.2763	0.7762
	58.5	5.8715	23.1797	5.995
	58.875	123.855	11.1953	0.4404
	59.25	3.7272	26.2038	1.489
	59.625	34.6289	23.7613	2.6079
	60	67.247	66.366	0.0006
	60.375	31.5278	12.4794	10.1305
	60.75	11.4586	20.7436	0.0055
	61.125	19.81	15.4943	1.0259
	61.5	15.5779	32.3108	8.3293
	61.875	3.296	13.4142	1.4757
	62.25	18.5004	91.3799	0.261
	62.625	6.6474	81.1479	3.1848
	63	6.6715	5.0375	1.0707
	63.375	3.3764	18.5344	11.1107
	63.75	1.8823	47.8968	1.558
	64.125	3.367	13.4256	1.2798
	64.5	8.0371	38.4041	8.9992
	64.875	6.7474	22.2186	1.8284
	65.25	5.1766	64.1398	1.4185
	65.625	36.6768	34.0462	0.2837
	66	73.8261	12.4654	0.4961
	66.375	35.9394	15.1946	22.3113
	66.75	22.4037	49.9124	0.144
	67.125	48.5981	8.3406	0.7377
	67.5	4.4185	30.5994	20.549
	67.875	39.314	0.5532	0.141
	68.25	26.1669	0.586	0.952
	68.625	1.7548	3.7441	5.0398
	69	33.1788	9.2466	0.2487
	69.375	25.9591	83.3249	0.5075
	69.75	1.6809	34.2527	2.6832
	70.125	73.7405	11.4506	0.7163
	70.5	45.2367	22.677	10.2583
	70.875	26.4896	49.7032	0.1469
	71.25	11.0867	22.7029	0.9111
	71.625	2.8258	25.2314	7.2978
	72	0.6518	29.8724	0.3924
	72.375	10.755	0.3765	1.7429
	72.75	8.6267	75.3594	2.9073
	73.125	19.1979	90.5988	0.4584
	73.5	1.9445	19.4102	9.9959
	73.875	2.5531	20.5995	3.3615
	74.25	7.4662	29.0462	0.0992
	74.625	1.0749	30.5945	7.7538
	75	0.8187	26.1669	0.5379
	75.375	1.3566	51.0365	0.8307
	75.75	0.8307	36.8983	0.8038
	76.125	6.27	11.2689	1.3664
	76.5	0.1239	8.9075	13.7881
	76.875	37.9978	13.0222	0.9767
	77.25	138.861	18.8062	1.8709
	77.625	57.673	8.3433	18.9599
	78	48.9162	17.0597	0.0493
	78.375	12.8211	8.4269	1.1546
	78.75	25.9906	9.2719	7.0466
	79.125	10.828	22.0833	1.5188
	79.5	28.735	374.95	2.0791
	79.875	12.4592	18.7857	4.4474
	80.25	3.8878	188.084	3.3716
	80.625	0.2331	197.93	9.5699
	81	2.3206	89.0949	0.2922
	81.375	8.4674	44.2431	2.0123
	81.75	2.8851	5.1812	8.2726
	82.125	2.0655	51.7152	0.2477
	82.5	7.5991	64.8778	0.8657
	82.875	0.1333	44.6897	3.3044
	83.25	0.1621	7.1322	1.7896
	83.625	0.4536	89.9607	12.361
	84	4.0499	11.8523	0.0681
	84.375	1.3103	137.968	0.5311
	84.75	0	63.0814	10.5254
	85.125	8.1643	6.7317	1.961
	85.5	3.6381	1.0168	0.7584
	85.875	0.8012	97.4622	0.0626
	86.25	2.2931	255.828	1.2584
	86.625	0.3084	97.2557	4.1689
	87	0.0697	104.837	0.4766
	87.375	1.688	166.122	0.3135
	87.75	2.5233	130.188	17.4089
	88.125	1.3129	41.3275	1.1764
	88.5	0.2895	101.729	1.9102
	88.875	1.6959	67.6749	6.5868
	89.25	0.8457	54.8394	1.1841
	89.625	1.5327	43.4935	2.9221
	90	12.4778	36.1006	0.6936
	90.375	30.3468	26.1147	2.0373
	90.75	88.247	29.6711	8.6
	91.125	4.9535	22.5856	0.9416
	91.5	73.0034	24.9007	0.6686
	91.875	12.6979	14.7151	7.3809
	92.25	35.8101	19.9267	0.0539
	92.625	4.6617	17.0851	3.3774
	93	7.5365	21.8297	1.818
	93.375	0.7633	22.3414	0.7341
	93.75	0.2707	5.9818	11.2025
	94.125	5.5589	21.618	1.7153
	94.5	9.5712	3.9101	0.9919
	94.875	9.1461	9.6893	9.4787
	95.25	16.7322	8.6465	0.8809
	95.625	31.6805	0.0117	1.1735
	96	19.5036	50.0658	1.8317
	96.375	49.8728	11.1502	1.8084
	96.75	20.2575	155.152	11.8517
	97.125	2.7471	105.965	1.203
	97.5	15.3737	194.629	0.3317
	97.875	87.4795	208.525	19.3709
	98.25	116.498	51.4638	1.1813
	98.625	24.7431	33.218	0.8797
	99	61.0996	58.7647	7.8926
	99.375	16.2815	4.7428	0.1533
	99.75	18.6926	2.0388	1.154
	100.125	38.3393	48.6799	0.5195
	100.5	5.6844	31.8134	0.5853
	100.875	8.8326	0.38	9.8387
	101.25	7.6591	11.0909	0.6339
	101.625	19.4248	2.4001	0.4196
	102	6.3524	15.2909	8.3712
	102.375	6.5648	26.7687	0.8434
	102.75	1.5431	8.6053	4.6877
	103.125	24.2399	18.9695	1.0383
	103.5	4.5285	31.5329	0.3339
	103.875	11.0686	25.8939	11.6276
	104.25	14.7316	32.4813	0.2882
	104.625	10.1736	20.8895	0.4932
	105	12.7011	41.6774	8.7749
	105.375	9.2271	32.4729	1.178
	105.75	2.9543	18.9864	1.7781
	106.125	109.662	3.619	1.4451
	106.5	5.8323	9.4071	0.5535
	106.875	3.2876	8.8825	1.8661
	107.25	68.1617	32.4492	0.1728
	107.625	3.9121	9.4665	0.5094
	108	2.9049	16.2504	17.8422
	108.375	46.0317	3.9627	1.7853
	108.75	45.1621	3.1248	0.32
	109.125	55.7495	83.5993	6.8617
	109.5	43.7445	60.5413	0.3849
	109.875	23.5787	26.4162	3.6138
	110.25	9.7285	12.7479	0.2088
	110.625	8.4318	1.4799	0.6644
	111	6.639	8.0216	7.9717
	111.375	6.2641	6.5226	0.7697
	111.75	0.157	19.3071	0.7727
	112.125	2.8203	1.1394	8.1519
	112.5	5.5975	21.2257	0.6345
	112.875	9.15	132.025	3.3439
	113.25	12.3386	180.735	1.1202
	113.625	4.1728	87.1134	0.396
	114	1.0632	59.1885	9.1409
	114.375	35.6525	95.7981	2.3449
	114.75	19.1184	52.0985	1.1151
	115.125	17.4647	19.3354	11.0124
	115.5	17.3496	54.0423	2.5012
	115.875	4.0213	101.906	0.2989
	116.25	5.3929	43.095	0.5302
	116.625	0.3842	125	0.3246
	117	59.7942	37.4206	7.1659
	117.375	29.6533	63.8395	0.2633
	117.75	39.6411	51.0764	0.7013
	118.125	22.5607	147.571	19.3859
	118.5	26.4993	10.0073	1.1167
	118.875	9.6584	29.0687	6.9351
	119.25	10.7793	79.7958	1.0649
	119.625	10.3773	58.3716	0.2756
	120	20.2273	11.6075	2.9549
	120.375	27.2298	27.7107	1.3738
	120.75	53.4369	8.449	0.7538
	121.125	13.6986	44.735	10.2142
	121.5	9.9639	13.6551	0.5376
	121.875	4.5045	39.4199	0.9909
	122.25	57.42	19.0487	8.1529
	122.625	23.4542	17.5847	2.1825
	123	34.1201	13.8794	2.6089
	123.375	43.593	4.0693	0.3447
	123.75	5.4415	14.2274	0.9546
	124.125	15.7705	14.3837	12.1133
	124.5	11.4817	14.1772	0.3742
	124.875	20.0124	8.7499	1.3327
	125.25	0.3628	82.3	10.0654
	125.625	5.8784	48.7139	0.2308
	126	9.3568	25.4782	1.2183
	126.375	3.0729	15.3036	0.2772
	126.75	3.5612	192.352	0.4757
	127.125	6.3051	7.2165	21.0282
	127.5	10.3157	147.861	0.0019
	127.875	9.2061	53.7962	0.466
	128.25	0.7214	87.9163	18.5587
	128.625	0.8848	47.235	1.6968
	129	5.5035	54.9178	7.6646
	129.375	0.7639	26.2214	0.1877
	129.75	4.6796	79.4621	0.0338
	130.125	0.7976	235.342	2.7912
	130.5	13.539	220.67	0.784
	130.875	3.6325	60.9575	0.5646
	131.25	2.8142	48.1373	9.2865
	131.625	1.0762	119.123	1.473
	132	1.4977	6.1614	7.435
	132.375	0.0081	29.547	0.7198
	132.75	3.4027	241.236	1.7396
	133.125	0.5892	256.695	6.651
	133.5	1.7899	100.395	2.9007
	133.875	8.4434	171.182	1.3146
	134.25	5.5258	122.663	11.969
	134.625	0.1874	35.6947	0.7721
	135	6.4085	13.1236	0.8911
	135.375	6.9373	36.7231	9.9859
	135.75	23.9218	46.2495	0.3334
	136.125	15.7008	9.903	1.2554
	136.5	0.7292	10.6879	0.7478
	136.875	4.0615	15.1681	0.5937
	137.25	6.0582	11.6302	12.6749
	137.625	2.5966	24.6109	0.7662
	138	10.5374	9.8623	0.1839
	138.375	1.3628	49.6406	19.3612
	138.75	3.8488	21.6155	0.7159
	139.125	1.9377	20.8722	6.306
	139.5	1.31	30.6102	1.392
	139.875	0.4695	13.387	0.2247
	140.25	0.499	5.7697	3.1391
	140.625	11.683	5.9175	0.1148
	141	4.6289	7.889	1.1147
	141.375	0.1304	12.7644	9.3085
	141.75	28.1409	44.6887	0.965
	142.125	104.236	26.0028	7.9033
	142.5	6.3093	20.5168	0.607
	142.875	50.0663	54.0779	1.8632
	143.25	49.2733	14.6201	5.1926
	143.625	32.1918	36.4372	1.2792
	144	10.5426	3.0285	0.1274
	144.375	4.5064	33.0926	13.0991
	144.75	0.7844	0.0921	1.5039
	145.125	0.4714	4.6491	9.7187
	145.5	6.9016	5.8981	1.925
	145.875	10.5229	7.9088	0.0539
	146.25	3.5548	0.0681	0.9449
	146.625	1.3511	2.0427	1.1893
	147	6.1682	6.7266	0.7772
	147.375	15.1995	4.617	8.5887
	147.75	5.5599	38.4631	0.0077
	148.125	24.4169	28.3633	1.0376
	148.5	14.2012	13.3296	19.0698
	148.875	23.879	11.34	0.5032
	149.25	3.1472	28.3385	4.9922
	149.625	6.0972	20.6583	1.1845
	150	0.7286	22.095	0.5337
	150.375	11.9972	4.0402	2.5132
	150.75	8.0641	9.1879	1.5943
	151.125	5.2513	2.2853	2.1737
	151.5	4.8296	3.9101	8.4101
	151.875	2.7107	8.3643	0.7299
	152.25	2.723	2.1216	7.8316
	152.625	13.4615	7.7732	0.3962
	153	10.8798	19.7679	0.4974
	153.375	0.6582	620.447	2.021
	153.75	2.8242	80.9919	0.0136
	154.125	0.5636	32.3701	0.1741
	154.5	4.3032	16.8535	12.2605
	154.875	5.0369	15.6761	1.1673
	155.25	1.2201	89.8259	10.8607
	155.625	12.9346	75.6587	1.5
	156	12.7173	50.9515	0.4682
	156.375	1.4718	14.7758	0.9851
	156.75	1.3648	218.316	1.3459
	157.125	2.8456	58.4257	1.3839
	157.5	5.3047	18.2236	11.1931
	157.875	1.2827	123.827	0.3395
	158.25	0.0522	6.6934	19.3029
	158.625	4.9759	98.9447	0.2461
	159	3.5888	18.8123	0.8171
	159.375	3.6296	34.4522	5.4782
	159.75	6.8099	11.3101	0.3813
	160.125	24.8203	16.3986	0.1031
	160.5	69.3449	33.5607	1.7293
	160.875	29.8514	29.427	0.4221
	161.25	5.9186	0.0808	0.3278
	161.625	7.9007	99.3069	6.3478
	162	17.8717	69.2289	2.9597
	162.375	41.0434	79.3954	8.9207
	162.75	8.2901	25.2341	0.7432
	163.125	1.8333	13.5336	1.571
	163.5	33.5455	39.7634	3.2344
	163.875	38.4064	366.473	0.8427
	164.25	28.008	353.819	0.3385
	164.625	19.2332	52.5365	10.3685
	165	12.8529	351.43	1.6832
	165.375	0.3706	87.1374	8.5349
	165.75	27.4895	222.666	0.2101
	166.125	97.6869	39.4543	1.5159
	166.5	50.5378	153.802	2.4196
	166.875	23.8553	167.006	0.8236
	167.25	29.7019	3.2882	0.4569
	167.625	7.591	194.018	0.0182
	168	19.1239	300.675	1.2597
	168.375	2.0123	19.4196	19.3519
	168.75	3.1598	71.1633	0.3573
	169.125	1.5476	227.052	0.7911
	169.5	25.1928	220.682	6.3913
	169.875	10.7444	53.4729	1.0758
	170.25	42.9721	34.2738	1.4844
	170.625	9.658	1.06	4.412
	171	5.9714	35.3989	1.1818
	171.375	0.4718	21.9306	8.4253
	171.75	10.0686	11.7511	1.0564
	172.125	71.0728	1.5833	1.285
	172.5	43.2649	24.579	9.7378
	172.875	11.7006	31.567	2.2927
	173.25	36.8195	44.5998	0.2276
	173.625	13.0397	17.8691	4.3761
	174	2.6287	3.4075	0.8697
	174.375	0.7295	1.2131	1.1926
	174.75	1.6771	53.1246	10.6707
	175.125	4.6618	45.8123	0.0321
	175.5	0.4563	88.4948	8.4195
	175.875	4.3239	14.9197	0.2704
	176.25	12.4369	2.1148	0.1206
	176.625	7.9798	2.202	1.6887
	177	2.5428	7.0981	0.3414
	177.375	6.0401	5.5881	0.7315
	177.75	5.5031	8.0083	7.8825
	178.125	3.0149	3.6449	0.069
	178.5	1.8297	4.8093	18.8623
	178.875	5.0123	18.6427	1.2811
	179.25	1.8495	10.5799	0.9445
	179.625	23.7925	0.4757	7.804
	180	31.6844	3.2321	1.1235
	180.375	7.2308	2.807	1.4134
	180.75	3.9442	21.7117	4.0619

## Sheet: Figure 4a
Figure 4a		CALCIUM IMAGING
No treatment
Muscle 1			Muscle 2			Muscle 3			Muscle 4			Muscle 5			Neuron 1			Neuron 2			Neuron 3			Neuron 4			Neuron 5
Times (s)			Times (s)			Times (s)	Y		Times (s)			Times (s)			Times (s)			Times (s)			Times (s)	Y		Times (s)			Times (s)
0.0434783	1040.57		0.0434783	644.329		0.0434783	634.387		0.0434783	661.757		0.0434783	659.428		0.0434783	1169.34		0.0434783	1518.4		0.0434783	976.832		0.0434783	1086.41		0.0434783	1388.36
0.0869565	998.826		0.0869565	643.253		0.0869565	626.031		0.0869565	656.562		0.0869565	657.199		0.0869565	1178.99		0.0869565	1478.08		0.0869565	989.541		0.0869565	1065.14		0.0869565	1415.58
0.130435	997.65		0.130435	646.388		0.130435	635.425		0.130435	657.859		0.130435	662.025		0.130435	1165.81		0.130435	1476.4		0.130435	985.989		0.130435	1078.39		0.130435	1430.59
0.173913	1023.07		0.173913	648.548		0.173913	634.042		0.173913	659.4		0.173913	666.429		0.173913	1184.21		0.173913	1461.58		0.173913	975.991		0.173913	1082.3		0.173913	1432.29
0.217391	996.183		0.217391	658.394		0.217391	625.875		0.217391	654.12		0.217391	771.651		0.217391	1144.74		0.217391	1451.31		0.217391	967.587		0.217391	1085.68		0.217391	1453.9
0.26087	950.17		0.26087	650.955		0.26087	618.225		0.26087	651.971		0.26087	763.448		0.26087	1148.93		0.26087	1482.69		0.26087	961.604		0.26087	1077.78		0.26087	1405.24
0.304348	912.22		0.304348	650.07		0.304348	630.931		0.304348	656.029		0.304348	729.968		0.304348	1149.11		0.304348	1455.85		0.304348	976.125		0.304348	1068.22		0.304348	1400.2
0.347826	849.556		0.347826	647.038		0.347826	626.662		0.347826	696.089		0.347826	693.89		0.347826	1136.97		0.347826	1482.26		0.347826	967.518		0.347826	1066.84		0.347826	1413.71
0.391304	794.677		0.391304	646.475		0.391304	627.302		0.391304	728.915		0.391304	672.531		0.391304	1132.45		0.391304	1475.56		0.391304	956.538		0.391304	1073.94		0.391304	1379.28
0.434783	764.263		0.434783	643.354		0.434783	627.23		0.434783	710.824		0.434783	662.737		0.434783	1123.59		0.434783	1511.25		0.434783	942.442		0.434783	1064.23		0.434783	1420.76
0.478261	751.26		0.478261	644.768		0.478261	633.619		0.478261	688.824		0.478261	658.904		0.478261	1117.21		0.478261	1546.31		0.478261	952.547		0.478261	1060.11		0.478261	1376.85
0.521739	743.174		0.521739	656.932		0.521739	627.846		0.521739	669.384		0.521739	736.695		0.521739	1133.49		0.521739	1547.2		0.521739	943.399		0.521739	1062.38		0.521739	1377.88
0.565217	742.02		0.565217	657.388		0.565217	633.287		0.565217	662.301		0.565217	776.181		0.565217	1136.26		0.565217	1515.81		0.565217	976.003		0.565217	1061.83		0.565217	1410.16
0.608696	735.511		0.608696	648.041		0.608696	627.038		0.608696	655.268		0.608696	739.278		0.608696	1113.02		0.608696	1530.92		0.608696	960		0.608696	1075.01		0.608696	1396.21
0.652174	740.635		0.652174	649.551		0.652174	630.062		0.652174	660.202		0.652174	704.038		0.652174	1105.48		0.652174	1551.45		0.652174	971.305		0.652174	1073.36		0.652174	1409.68
0.695652	737.112		0.695652	648.976		0.695652	627.93		0.695652	695.86		0.695652	677.875		0.695652	1125.67		0.695652	1532.68		0.695652	978.285		0.695652	1080.93		0.695652	1426.72
0.73913	736.649		0.73913	646.983		0.73913	633.713		0.73913	731.247		0.73913	667.261		0.73913	1093.59		0.73913	1532.35		0.73913	932.063		0.73913	1067.98		0.73913	1421.16
0.782609	733.452		0.782609	643.791		0.782609	631.026		0.782609	710.696		0.782609	659.389		0.782609	1097.64		0.782609	1527.67		0.782609	919.464		0.782609	1071.62		0.782609	1369.67
0.826087	736.742		0.826087	679.12		0.826087	637.575		0.826087	691.196		0.826087	734.597		0.826087	1116.53		0.826087	1525.47		0.826087	928.299		0.826087	1059.33		0.826087	1370.17
0.869565	739.094		0.869565	807.444		0.869565	679.128		0.869565	674.16		0.869565	777.508		0.869565	1089.03		0.869565	1533.71		0.869565	944.826		0.869565	1073.94		0.869565	1403.42
0.913043	737.583		0.913043	829.007		0.913043	690.627		0.913043	662.967		0.913043	740.314		0.913043	1107.16		0.913043	1510.49		0.913043	971.202		0.913043	1080.45		0.913043	1383.18
0.956522	735.255		0.956522	762.403		0.956522	675.008		0.956522	656.648		0.956522	697.687		0.956522	1101.44		0.956522	1520.98		0.956522	944.151		0.956522	1102.22		0.956522	1386.97
1	732.705		1	692.261		1	646.21		1	655.612		1	672.768		1	1092.74		1	1518.5		1	928.293		1	1112.71		1	1366.39
1.04348	731.932		1.04348	663.925		1.04348	638.732		1.04348	656.988		1.04348	667.62		1.04348	1124.29		1.04348	1522.8		1.04348	943.359		1.04348	1129.72		1.04348	1345.09
1.08696	736.443		1.08696	669.329		1.08696	632.407		1.08696	658.431		1.08696	782.34		1.08696	1184.3		1.08696	1505.8		1.08696	937.601		1.08696	1133.92		1.08696	1372.77
1.13043	735.07		1.13043	657.367		1.13043	631.981		1.13043	657.81		1.13043	763.984		1.13043	1230.51		1.13043	1484.34		1.13043	973.658		1.13043	1130.93		1.13043	1378.53
1.17391	736.439		1.17391	648.587		1.17391	628.554		1.17391	656.144		1.17391	722.012		1.17391	1235.26		1.17391	1509.57		1.17391	950.296		1.17391	1130.94		1.17391	1389.1
1.21739	734.335		1.21739	644.328		1.21739	631.223		1.21739	655.342		1.21739	683.678		1.21739	1233.95		1.21739	1480.82		1.21739	932.188		1.21739	1104.87		1.21739	1354.66
1.26087	735.106		1.26087	645.002		1.26087	632.11		1.26087	656.683		1.26087	666.608		1.26087	1238		1.26087	1493.3		1.26087	934.655		1.26087	1104.63		1.26087	1339.43
1.30435	732.044		1.30435	640.843		1.30435	627.379		1.30435	709.039		1.30435	657.877		1.30435	1215.68		1.30435	1484.41		1.30435	913.396		1.30435	1106.68		1.30435	1344.52
1.34783	737.487		1.34783	643.883		1.34783	636.522		1.34783	724.73		1.34783	658.608		1.34783	1209.65		1.34783	1471.6		1.34783	911.442		1.34783	1106.29		1.34783	1374.6
1.3913	753.382		1.3913	642.974		1.3913	637.419		1.3913	705.972		1.3913	660.341		1.3913	1239.13		1.3913	1498.85		1.3913	902.416		1.3913	1109.8		1.3913	1348.46
1.43478	974.938		1.43478	652.107		1.43478	628.471		1.43478	681.4		1.43478	715.147		1.43478	1212.37		1.43478	1469.68		1.43478	901.838		1.43478	1107.67		1.43478	1343.96
1.47826	1075.03		1.47826	654.622		1.47826	620.092		1.47826	665.449		1.47826	768.841		1.47826	1196.83		1.47826	1460.99		1.47826	927.917		1.47826	1107.54		1.47826	1354.71
1.52174	1006.25		1.52174	648.239		1.52174	627.97		1.52174	657.966		1.52174	737.118		1.52174	1141.17		1.52174	1494.44		1.52174	929.017		1.52174	1123.83		1.52174	1318.93
1.56522	918.615		1.56522	645.559		1.56522	628.507		1.56522	657.013		1.56522	697.609		1.56522	1179.58		1.56522	1480.93		1.56522	926.764		1.56522	1107.88		1.56522	1295.01
1.6087	844.494		1.6087	646.251		1.6087	635.564		1.6087	658.468		1.6087	676.01		1.6087	1187.27		1.6087	1476.95		1.6087	933.872		1.6087	1101.7		1.6087	1363.71
1.65217	802.339		1.65217	645.123		1.65217	626.333		1.65217	657.654		1.65217	663.259		1.65217	1222.9		1.65217	1469.7		1.65217	928.929		1.65217	1101.38		1.65217	1329.87
1.69565	822.028		1.69565	644.632		1.69565	622.565		1.69565	656.014		1.69565	661.871		1.69565	1183.73		1.69565	1462.2		1.69565	908.282		1.69565	1109.72		1.69565	1310.71
1.73913	950.301		1.73913	644.141		1.73913	621.79		1.73913	651.37		1.73913	676.852		1.73913	1171.34		1.73913	1432.71		1.73913	908.607		1.73913	1096.26		1.73913	1345.46
1.78261	999.459		1.78261	655.502		1.78261	623.027		1.78261	652.418		1.78261	773.221		1.78261	1181.49		1.78261	1443.72		1.78261	930.325		1.78261	1092.93		1.78261	1293.71
1.82609	985.646		1.82609	648.744		1.82609	626.696		1.82609	651.842		1.82609	747.045		1.82609	1155.95		1.82609	1457.26		1.82609	932.199		1.82609	1082.82		1.82609	1326.37
1.86957	948.345		1.86957	643.207		1.86957	619.432		1.86957	651.87		1.86957	705.909		1.86957	1165.22		1.86957	1507.16		1.86957	925.929		1.86957	1100.72		1.86957	1310.58
1.91304	899.158		1.91304	645.006		1.91304	624.676		1.91304	654.981		1.91304	677.111		1.91304	1160.94		1.91304	1528.95		1.91304	904.439		1.91304	1089.06		1.91304	1336.55
1.95652	862.42		1.95652	648.362		1.95652	626.165		1.95652	658.612		1.95652	666.482		1.95652	1174.47		1.95652	1519.73		1.95652	925.142		1.95652	1086		1.95652	1323.59
2	823.658		2	644.411		2	625.02		2	653.038		2	658.604		2	1156.45		2	1546.66		2	910.157		2	1064.97		2	1298.32
2.04348	794.136		2.04348	655.839		2.04348	631.729		2.04348	652.714		2.04348	740.666		2.04348	1155.02		2.04348	1526.22		2.04348	903.51		2.04348	1084		2.04348	1265.59
2.08696	769.772		2.08696	657.046		2.08696	624.637		2.08696	651.507		2.08696	761.979		2.08696	1176		2.08696	1527.68		2.08696	922.085		2.08696	1078.72		2.08696	1322.53
2.13043	755.215		2.13043	662.467		2.13043	629.934		2.13043	655.64		2.13043	728.843		2.13043	1137.63		2.13043	1505.59		2.13043	926.276		2.13043	1086.08		2.13043	1311.9
2.17391	745.591		2.17391	747.479		2.17391	660.052		2.17391	655.693		2.17391	689.725		2.17391	1159.56		2.17391	1520.05		2.17391	927.459		2.17391	1079.08		2.17391	1326.3
2.21739	741.985		2.21739	826.532		2.21739	693.651		2.21739	659.105		2.21739	672.41		2.21739	1144.77		2.21739	1472.12		2.21739	927.191		2.21739	1066.85		2.21739	1331.07
2.26087	733.542		2.26087	807.695		2.26087	681.505		2.26087	653.725		2.26087	758.658		2.26087	1138.88		2.26087	1491.66		2.26087	908.732		2.26087	1087.84		2.26087	1374.94
2.30435	734.473		2.30435	795.891		2.30435	678.877		2.30435	680.695		2.30435	756.775		2.30435	1126.21		2.30435	1501.01		2.30435	926.53		2.30435	1087.86		2.30435	1371.89
2.34783	734.233		2.34783	785.773		2.34783	675.989		2.34783	726.377		2.34783	718.759		2.34783	1138.56		2.34783	1490.45		2.34783	880.074		2.34783	1076.06		2.34783	1380.22
2.3913	737.321		2.3913	758.462		2.3913	668.24		2.3913	717.291		2.3913	689.112		2.3913	1150.78		2.3913	1460.13		2.3913	906.188		2.3913	1091.73		2.3913	1381.54
2.43478	732.835		2.43478	738.254		2.43478	659.924		2.43478	692.74		2.43478	702.451		2.43478	1151.08		2.43478	1499.29		2.43478	916.764		2.43478	1094.66		2.43478	1369.32
2.47826	730.053		2.47826	726.576		2.47826	646.558		2.47826	671.983		2.47826	768.443		2.47826	1122.02		2.47826	1470.17		2.47826	885.396		2.47826	1068.23		2.47826	1340.6
2.52174	728.445		2.52174	687.023		2.52174	640.585		2.52174	660.498		2.52174	736.231		2.52174	1119.8		2.52174	1464.8		2.52174	898.037		2.52174	1059.81		2.52174	1355.76
2.56522	730.696		2.56522	660.265		2.56522	632.498		2.56522	659.911		2.56522	697.37		2.56522	1120.87		2.56522	1472.93		2.56522	893.57		2.56522	1064.97		2.56522	1372.18
2.6087	727.23		2.6087	651.168		2.6087	631.106		2.6087	659.667		2.6087	672.567		2.6087	1159.29		2.6087	1467.93		2.6087	914.584		2.6087	1072.55		2.6087	1335.5
2.65217	724.821		2.65217	647.429		2.65217	627.278		2.65217	659.089		2.65217	660.687		2.65217	1149.3		2.65217	1454.89		2.65217	925.199		2.65217	1074.37		2.65217	1312.32
2.69565	729.067		2.69565	648.325		2.69565	637.953		2.69565	659.946		2.69565	659.774		2.69565	1146.21		2.69565	1467.94		2.69565	915.128		2.69565	1064.91		2.69565	1368.36
2.73913	723.467		2.73913	642.644		2.73913	624.884		2.73913	654.452		2.73913	658.664		2.73913	1126.12		2.73913	1460.38		2.73913	912.689		2.73913	1057.3		2.73913	1369.28
2.78261	731.554		2.78261	659.893		2.78261	629.147		2.78261	662.186		2.78261	772.015		2.78261	1113.63		2.78261	1430.12		2.78261	930.974		2.78261	1058.71		2.78261	1371.55
2.82609	730.647		2.82609	651.571		2.82609	628.52		2.82609	719.695		2.82609	747.015		2.82609	1094.28		2.82609	1445.05		2.82609	915.652		2.82609	1072.15		2.82609	1399.94
2.86957	730.519		2.86957	645.911		2.86957	632.602		2.86957	722.26		2.86957	706.669		2.86957	1102.41		2.86957	1449.33		2.86957	897.516		2.86957	1049.93		2.86957	1398.64
2.91304	731.669		2.91304	647.362		2.91304	638.997		2.91304	704.233		2.91304	676.244		2.91304	1108.8		2.91304	1413.82		2.91304	884.764		2.91304	1058.57		2.91304	1418.2
2.95652	729.051		2.95652	645.245		2.95652	631.002		2.95652	680.714		2.95652	661.291		2.95652	1076.97		2.95652	1414.9		2.95652	881.424		2.95652	1049.04		2.95652	1360.99
3	790.611		3	644.262		3	632.217		3	666.059		3	656.084		3	1091.77		3	1428.34		3	896.265		3	1052.16		3	1328.95
3.04348	1022.77		3.04348	648.017		3.04348	630.109		3.04348	660.956		3.04348	669.231		3.04348	1126.49		3.04348	1397.87		3.04348	917.738		3.04348	1063.72		3.04348	1366.57
3.08696	1057.12		3.08696	656.951		3.08696	628.198		3.08696	658.699		3.08696	769.791		3.08696	1077.21		3.08696	1413.93		3.08696	899.721		3.08696	1049.13		3.08696	1368.63
3.13043	1011.96		3.13043	647.403		3.13043	617.839		3.13043	654.875		3.13043	740.094		3.13043	1068.04		3.13043	1390.59		3.13043	909.499		3.13043	1047.79		3.13043	1401.27
3.17391	954.772		3.17391	645.232		3.17391	626.28		3.17391	657.05		3.17391	700.952		3.17391	1056.38		3.17391	1397.98		3.17391	907.613		3.17391	1052.89		3.17391	1403.79
3.21739	958.146		3.21739	641.998		3.21739	630.406		3.21739	702.299		3.21739	669.733		3.21739	1059.75		3.21739	1430.12		3.21739	892.436		3.21739	1059.07		3.21739	1419.76
3.26087	969.804		3.26087	641.638		3.26087	627.55		3.26087	720.161		3.26087	656.751		3.26087	1084.72		3.26087	1402.5		3.26087	880.812		3.26087	1039.54		3.26087	1402.29
3.30435	947.347		3.30435	648.508		3.30435	639.689		3.30435	706.492		3.30435	663.3		3.30435	1089.36		3.30435	1413.98		3.30435	890.934		3.30435	1050.81		3.30435	1392.1
3.34783	911.608		3.34783	658.466		3.34783	630.425		3.34783	681.261		3.34783	765.923		3.34783	1053.98		3.34783	1411.68		3.34783	880.108		3.34783	1045.8		3.34783	1403.95
3.3913	873.432		3.3913	651.426		3.3913	627.924		3.3913	664.896		3.3913	743.512		3.3913	1042.86		3.3913	1408.56		3.3913	887.256		3.3913	1044.17		3.3913	1365.73
3.43478	842.297		3.43478	647.744		3.43478	630.153		3.43478	661.123		3.43478	704.127		3.43478	1059.6		3.43478	1406.9		3.43478	883.433		3.43478	1043.95		3.43478	1371.66
3.47826	807.824		3.47826	644.816		3.47826	632.537		3.47826	658.849		3.47826	672.273		3.47826	1051.64		3.47826	1387.93		3.47826	914.234		3.47826	1048.89		3.47826	1360.35
3.52174	781.916		3.52174	646.99		3.52174	636.389		3.52174	660.338		3.52174	661.181		3.52174	1055.27		3.52174	1439.24		3.52174	887.142		3.52174	1045.17		3.52174	1409.15
3.56522	762.489		3.56522	644.917		3.56522	627.935		3.56522	656.201		3.56522	658.172		3.56522	1026.22		3.56522	1432.79		3.56522	897.319		3.56522	1051.58		3.56522	1371.88
3.6087	748.961		3.6087	653.261		3.6087	630.452		3.6087	654.343		3.6087	740.971		3.6087	1064.08		3.6087	1399.38		3.6087	900.65		3.6087	1044.95		3.6087	1369.43
3.65217	740.384		3.65217	651.934		3.65217	629.397		3.65217	657.385		3.65217	751.891		3.65217	1057.88		3.65217	1390.39		3.65217	895.829		3.65217	1044.39		3.65217	1358.23
3.69565	729.803		3.69565	644.646		3.69565	621.985		3.69565	653.511		3.69565	709.061		3.69565	1030.6		3.69565	1390.38		3.69565	912.493		3.69565	1042.34		3.69565	1329.73
3.73913	730.168		3.73913	645.454		3.73913	628.74		3.73913	656.908		3.73913	676.708		3.73913	1046.1		3.73913	1372.85		3.73913	899.12		3.73913	1024.86		3.73913	1364.49
3.78261	732.451		3.78261	647.19		3.78261	634.851		3.78261	673.323		3.78261	663.772		3.78261	1047.92		3.78261	1396.71		3.78261	933.333		3.78261	1044.77		3.78261	1351.02
3.82609	727.414		3.82609	647.502		3.82609	628.077		3.82609	723.302		3.82609	677.719		3.82609	1051.02		3.82609	1409.51		3.82609	943.533		3.82609	1045.84		3.82609	1369.51
3.86957	729.705		3.86957	659.359		3.86957	639.126		3.86957	714.422		3.86957	764.885		3.86957	1049.99		3.86957	1466.94		3.86957	933.655		3.86957	1048.83		3.86957	1363.37
3.91304	722.201		3.91304	647.449		3.91304	625.159		3.91304	685.74		3.91304	727.216		3.91304	1027.81		3.91304	1474.57		3.91304	930.826		3.91304	1032.49		3.91304	1334.21
3.95652	726.52		3.95652	649.051		3.95652	629.143		3.95652	671.97		3.95652	691.655		3.95652	1041.26		3.95652	1475.6		3.95652	950.256		3.95652	1027.92		3.95652	1350.78
4	726.247		4	649.15		4	623.188		4	661.344		4	666.44		4	1049.03		4	1476.3		4	974.484		4	1035.4		4	1374.1
4.04348	726.315		4.04348	662.626		4.04348	634.66		4.04348	658.891		4.04348	657.929		4.04348	1035		4.04348	1492.01		4.04348	985.368		4.04348	1033.51		4.04348	1397
4.08696	723.715		4.08696	794.379		4.08696	673.721		4.08696	657.001		4.08696	748.671		4.08696	1018.22		4.08696	1471.91		4.08696	971.886		4.08696	1027.18		4.08696	1379.05
4.13043	727.731		4.13043	805.209		4.13043	689.061		4.13043	659.279		4.13043	746.835		4.13043	1008.75		4.13043	1465.79		4.13043	973.521		4.13043	1027.73		4.13043	1427.63
4.17391	725.875		4.17391	733.781		4.17391	662.339		4.17391	656.821		4.17391	704.775		4.17391	1069.2		4.17391	1439.74		4.17391	977.553		4.17391	1018.7		4.17391	1376.97
4.21739	723.124		4.21739	675.172		4.21739	635.679		4.21739	653.224		4.21739	668.874		4.21739	1115.4		4.21739	1429		4.21739	995.84		4.21739	1035.83		4.21739	1338.38
4.26087	727.979		4.26087	658.106		4.26087	637.722		4.26087	659.058		4.26087	661.431		4.26087	1155.85		4.26087	1456.93		4.26087	974.866		4.26087	1024.06		4.26087	1343.23
4.30435	731.017		4.30435	656.014		4.30435	639.45		4.30435	670.477		4.30435	661.53		4.30435	1201.26		4.30435	1466.84		4.30435	986.231		4.30435	1019.82		4.30435	1330.67
4.34783	728.264		4.34783	659.046		4.34783	636.814		4.34783	727.034		4.34783	735.682		4.34783	1212.61		4.34783	1451.2		4.34783	985.681		4.34783	1030.72		4.34783	1346.63
4.3913	726.721		4.3913	654.214		4.3913	635.836		4.3913	713.958		4.3913	746.624		4.3913	1162.19		4.3913	1427.58		4.3913	996.524		4.3913	1028.08		4.3913	1349.54
4.43478	724.661		4.43478	646.047		4.43478	629.212		4.43478	692.203		4.43478	708.338		4.43478	1159.32		4.43478	1412.46		4.43478	978.023		4.43478	1013.27		4.43478	1336
4.47826	726.15		4.47826	644.917		4.47826	630.349		4.47826	673.518		4.47826	676.281		4.47826	1176.78		4.47826	1454.82		4.47826	1003.96		4.47826	1022.84		4.47826	1310.86
4.52174	727.256		4.52174	643.566		4.52174	627.365		4.52174	662.796		4.52174	657.92		4.52174	1149.23		4.52174	1454.88		4.52174	1013.72		4.52174	1028.64		4.52174	1350.63
4.56522	731.005		4.56522	643.983		4.56522	630.014		4.56522	659.179		4.56522	654.608		4.56522	1168.66		4.56522	1436.46		4.56522	993.114		4.56522	1027.18		4.56522	1324.94
4.6087	807.885		4.6087	645.367		4.6087	630.285		4.6087	660.237		4.6087	653.299		4.6087	1154.33		4.6087	1432.54		4.6087	1015.6		4.6087	1023		4.6087	1316.68
4.65217	1013.31		4.65217	650.904		4.65217	626.214		4.65217	660.461		4.65217	676.013		4.65217	1132.78		4.65217	1416.51		4.65217	996.518		4.65217	998.908		4.65217	1302.6
4.69565	1048.27		4.69565	656.519		4.69565	633.538		4.69565	659.344		4.69565	759.22		4.69565	1155.51		4.69565	1421.72		4.69565	1008.99		4.69565	1023.84		4.69565	1294.76
4.73913	1005.18		4.73913	648.117		4.73913	625.798		4.73913	711.175		4.73913	728.581		4.73913	1183.07		4.73913	1396.02		4.73913	987.84		4.73913	1014.05		4.73913	1324.5
4.78261	991.801		4.78261	643.128		4.78261	626.978		4.78261	717.681		4.78261	686.627		4.78261	1158.6		4.78261	1394.7		4.78261	984.977		4.78261	1010.09		4.78261	1329.9
4.82609	1009.52		4.82609	643.043		4.82609	627.908		4.82609	701.831		4.82609	662.904		4.82609	1130.11		4.82609	1374.07		4.82609	988.846		4.82609	1013.85		4.82609	1303.88
4.86957	969.228		4.86957	642.962		4.86957	637.187		4.86957	677.249		4.86957	653.5		4.86957	1123.76		4.86957	1406.22		4.86957	975.353		4.86957	1005.34		4.86957	1287.72
4.91304	942.483		4.91304	642.768		4.91304	631.94		4.91304	663.023		4.91304	652.487		4.91304	1144.86		4.91304	1405.1		4.91304	1002.02		4.91304	1021.03		4.91304	1332.85
4.95652	926.994		4.95652	654.93		4.95652	628.303		4.95652	658.689		4.95652	754.625		4.95652	1111.85		4.95652	1395.87		4.95652	985.199		4.95652	1022.56		4.95652	1331.05
5	898.192		5	650.865		5	631.55		5	657.7		5	738.938		5	1091.51		5	1392.7		5	988.313		5	1003.77		5	1319.63
5.04348	842.349		5.04348	644.703		5.04348	632.478		5.04348	654.421		5.04348	697.827		5.04348	1149.76		5.04348	1375.16		5.04348	981.367		5.04348	1015.5		5.04348	1293.78
5.08696	800.47		5.08696	645.054		5.08696	627.634		5.08696	656.563		5.08696	669.005		5.08696	1100.91		5.08696	1376.73		5.08696	997.04		5.08696	1009.46		5.08696	1322.3
5.13043	768.967		5.13043	646.888		5.13043	632.998		5.13043	661.604		5.13043	658.202		5.13043	1112.4		5.13043	1386.22		5.13043	986.809		5.13043	1011.74		5.13043	1328.24
5.17391	749.067		5.17391	646.431		5.17391	631.928		5.17391	661.133		5.17391	654.302		5.17391	1120.78		5.17391	1362.46		5.17391	983.652		5.17391	1011.34		5.17391	1333.56
5.21739	737.119		5.21739	661.655		5.21739	632.692		5.21739	661.368		5.21739	752.163		5.21739	1103		5.21739	1402		5.21739	993.849		5.21739	1002.8		5.21739	1328.36
5.26087	732.769		5.26087	656.171		5.26087	634.263		5.26087	719.546		5.26087	740.554		5.26087	1095.06		5.26087	1409.2		5.26087	972.644		5.26087	998.752		5.26087	1305.26
5.30435	730.666		5.30435	662.883		5.30435	642.468		5.30435	722.452		5.30435	701.191		5.30435	1098.39		5.30435	1438.94		5.30435	979.459		5.30435	1008.92		5.30435	1320.7
5.34783	727.383		5.34783	750.88		5.34783	670.912		5.34783	699.448		5.34783	667.722		5.34783	1096.31		5.34783	1477.33		5.34783	961.527		5.34783	982.266		5.34783	1334.14
5.3913	730.805		5.3913	813.85		5.3913	695.915		5.3913	679.841		5.3913	683.423		5.3913	1078.6		5.3913	1491.84		5.3913	951.251		5.3913	1010.75		5.3913	1324.84
5.43478	730.159		5.43478	800.5		5.43478	689.302		5.43478	667.564		5.43478	756.777		5.43478	1094.02		5.43478	1488.43		5.43478	964.385		5.43478	997.853		5.43478	1317.4
5.47826	729.742		5.47826	802.858		5.47826	697.702		5.47826	664.19		5.47826	727.424		5.47826	1077.82		5.47826	1503.23		5.47826	959.764		5.47826	990.459		5.47826	1346.98
5.52174	728.136		5.52174	765.503		5.52174	682.198		5.52174	666.678		5.52174	686.884		5.52174	1075.56		5.52174	1478.3		5.52174	986.618		5.52174	993.239		5.52174	1370.9
5.56522	730.887		5.56522	746.257		5.56522	670.021		5.56522	705.384		5.56522	666.76		5.56522	1079.7		5.56522	1499.73		5.56522	981.536		5.56522	1004.69		5.56522	1325.93
5.6087	731.523		5.6087	767.836		5.6087	668.407		5.6087	724.374		5.6087	738.007		5.6087	1080.76		5.6087	1454.23		5.6087	955.387		5.6087	993.193		5.6087	1369.23
5.65217	725.829		5.65217	751.457		5.65217	659.423		5.65217	701.119		5.65217	740.511		5.65217	1071.25		5.65217	1447.25		5.65217	952.61		5.65217	982.514		5.65217	1316.69
5.69565	729.014		5.69565	723.225		5.69565	651.71		5.69565	682.13		5.69565	705.137		5.69565	1041.74		5.69565	1460.99		5.69565	946.783		5.69565	987.917		5.69565	1338.99
5.73913	733.911		5.73913	683.255		5.73913	642.172		5.73913	672.197		5.73913	675.752		5.73913	1102.4		5.73913	1478.3		5.73913	956.846		5.73913	994.422		5.73913	1367.04
5.78261	729.612		5.78261	659.701		5.78261	636.566		5.78261	665.534		5.78261	661.006		5.78261	1043.22		5.78261	1468.47		5.78261	959.154		5.78261	988.523		5.78261	1268.63
5.82609	727.417		5.82609	651.262		5.82609	633.134		5.82609	661.317		5.82609	668.594		5.82609	1082.49		5.82609	1458.19		5.82609	956.615		5.82609	999.229		5.82609	1279.71
5.86957	731.081		5.86957	658.919		5.86957	631.962		5.86957	711.441		5.86957	755.49		5.86957	1046.8		5.86957	1468.14		5.86957	967.903		5.86957	985.294		5.86957	1304.81
5.91304	734.75		5.91304	649.098		5.91304	631.458		5.91304	715.761		5.91304	725.46		5.91304	1033.81		5.91304	1443.4		5.91304	908.655		5.91304	980.606		5.91304	1360.06
5.95652	860.136		5.95652	645.348		5.95652	627.559		5.95652	700.344		5.95652	687.818		5.95652	1050.85		5.95652	1421.98		5.95652	925.342		5.95652	993.725		5.95652	1350.35
6	1029.93		6	644.688		6	633.982		6	684.451		6	663.119		6	1054.71		6	1428.26		6	938.903		6	990.807		6	1281.91
6.04348	1027.71		6.04348	646.859		6.04348	632.09		6.04348	669.674		6.04348	655.546		6.04348	1054.55		6.04348	1423.92		6.04348	937.199		6.04348	1000.39		6.04348	1292.34
6.08696	997.489		6.08696	643.67		6.08696	622.549		6.08696	659.844		6.08696	650.165		6.08696	1034.11		6.08696	1408.89		6.08696	947.12		6.08696	990.761		6.08696	1269.15
6.13043	985.22		6.13043	648.929		6.13043	629.302		6.13043	657.361		6.13043	695.827		6.13043	1017.78		6.13043	1390.08		6.13043	941.225		6.13043	993.862		6.13043	1304.71
6.17391	986.922		6.17391	652.582		6.17391	623.009		6.17391	657.234		6.17391	746.701		6.17391	1037.86		6.17391	1415.93		6.17391	926.424		6.17391	998.541		6.17391	1315
6.21739	958.309		6.21739	649.122		6.21739	627.602		6.21739	658.213		6.21739	714.354		6.21739	1043.55		6.21739	1414.61		6.21739	924.903		6.21739	1001.37		6.21739	1326.76
6.26087	923.921		6.26087	645.289		6.26087	635.21		6.26087	660.918		6.26087	675.201		6.26087	1038.66		6.26087	1393.43		6.26087	927.362		6.26087	986.349		6.26087	1264.27
6.30435	888.973		6.30435	650.009		6.30435	635.712		6.30435	727.893		6.30435	660.581		6.30435	1020.93		6.30435	1426.91		6.30435	919.798		6.30435	995.055		6.30435	1333.87
6.34783	849.456		6.34783	647.743		6.34783	632.235		6.34783	715.818		6.34783	653.581		6.34783	1032.13		6.34783	1403.9		6.34783	920.273		6.34783	985.706		6.34783	1332.15
6.3913	815.673		6.3913	657.67		6.3913	639.133		6.3913	694.75		6.3913	708.54		6.3913	1055.58		6.3913	1400.4		6.3913	901.245		6.3913	993.853		6.3913	1309.25
6.43478	784.737		6.43478	690.185		6.43478	643.589		6.43478	676.233		6.43478	743.014		6.43478	1108.62		6.43478	1406.49		6.43478	897.846		6.43478	993.266		6.43478	1310.14
6.47826	759.692		6.47826	798.309		6.47826	680.765		6.47826	663.857		6.47826	707.032		6.47826	1112.71		6.47826	1411.87		6.47826	941.467		6.47826	998		6.47826	1347.62
6.52174	748.28		6.52174	798.509		6.52174	682.04		6.52174	663.163		6.52174	675.313		6.52174	1101.2		6.52174	1376.12		6.52174	935.778		6.52174	988.394		6.52174	1326.28
6.56522	739.547		6.56522	768.572		6.56522	679.042		6.56522	660.444		6.56522	672.927		6.56522	1113.59		6.56522	1412.4		6.56522	898.322		6.56522	991.679		6.56522	1333.36
6.6087	735.616		6.6087	775.957		6.6087	676.54		6.6087	658.561		6.6087	748.908		6.6087	1104.89		6.6087	1433.83		6.6087	918.154		6.6087	989.495		6.6087	1332.08
6.65217	735.552		6.65217	775.232		6.65217	675.898		6.65217	667.208		6.65217	724.828		6.65217	1084.45		6.65217	1430.6		6.65217	937.046		6.65217	986.881		6.65217	1332.26
6.69565	736.323		6.69565	740.968		6.69565	663.337		6.69565	726.567		6.69565	687.038		6.69565	1087.66		6.69565	1429.88		6.69565	929.684		6.69565	980.624		6.69565	1383.04
6.73913	736.765		6.73913	703.552		6.73913	654.182		6.73913	716.459		6.73913	664.818		6.73913	1093.05		6.73913	1461.86		6.73913	889.852		6.73913	996.284		6.73913	1325.56
6.78261	731.617		6.78261	677.9		6.78261	639.201		6.78261	693.967		6.78261	725.444		6.78261	1084.97		6.78261	1422.16		6.78261	917.199		6.78261	992.486		6.78261	1350.41
6.82609	730.085		6.82609	659.225		6.82609	636.716		6.82609	669.795		6.82609	736.05		6.82609	1081.81		6.82609	1408.4		6.82609	932.171		6.82609	986.514		6.82609	1327.58
6.86957	730.719		6.86957	650.628		6.86957	637.564		6.86957	662.697		6.86957	700.497		6.86957	1074.43		6.86957	1397.67		6.86957	903.803		6.86957	995.11		6.86957	1318.53
6.91304	729.182		6.91304	644.719		6.91304	635.518		6.91304	657.5		6.91304	665.916		6.91304	1104.44		6.91304	1414.49		6.91304	908.439		6.91304	977.917		6.91304	1328.93
6.95652	731.401		6.95652	647.569		6.95652	634.603		6.95652	661.064		6.95652	654.675		6.95652	1101.12		6.95652	1395.28		6.95652	919.145		6.95652	997.67		6.95652	1269.31
7	727.858		7	645.777		7	630.72		7	658.067		7	648.844		7	1102.06		7	1404.74		7	929.798		7	991.101		7	1281.09
7.04348	730.809		7.04348	653.244		7.04348	630.657		7.04348	658.203		7.04348	720.623		7.04348	1076.27		7.04348	1389.54		7.04348	943.271		7.04348	974.596		7.04348	1297.2
7.08696	732.061		7.08696	652.347		7.08696	632.172		7.08696	720.441		7.08696	733.112		7.08696	1076.03		7.08696	1422.61		7.08696	954.929		7.08696	979.486		7.08696	1312.61
7.13043	736.224		7.13043	649.295		7.13043	629.498		7.13043	715.992		7.13043	696.963		7.13043	1105.2		7.13043	1389.91		7.13043	958.479		7.13043	973.982		7.13043	1302.83
7.17391	735.378		7.17391	645.039		7.17391	635.563		7.17391	694.297		7.17391	664.601		7.17391	1095.55		7.17391	1377.16		7.17391	963.681		7.17391	977.22		7.17391	1289.32
7.21739	737.491		7.21739	646.901		7.21739	630.904		7.21739	675.176		7.21739	653.175		7.21739	1098.1		7.21739	1386.22		7.21739	961.236		7.21739	987.266		7.21739	1309.8
7.26087	742.875		7.26087	646.516		7.26087	639.333		7.26087	665.751		7.26087	650.306		7.26087	1072.16		7.26087	1392.46		7.26087	967.744		7.26087	983.367		7.26087	1291
7.30435	889.077		7.30435	654.502		7.30435	640.914		7.30435	660.801		7.30435	707.026		7.30435	1053.75		7.30435	1384.95		7.30435	977.057		7.30435	985.89		7.30435	1289.73
7.34783	1013.73		7.34783	648.126		7.34783	630.147		7.34783	653.949		7.34783	731.548		7.34783	1082.99		7.34783	1373.97		7.34783	964.952		7.34783	975.661		7.34783	1259.53
7.3913	1021.19		7.3913	648.637		7.3913	634.953		7.3913	696.248		7.3913	701.915		7.3913	1043.84		7.3913	1357.27		7.3913	992.382		7.3913	980.477		7.3913	1267.62
7.43478	981.061		7.43478	649.582		7.43478	644.491		7.43478	724.87		7.43478	671.301		7.43478	1088.75		7.43478	1375.9		7.43478	975.026		7.43478	985.752		7.43478	1257.51
7.47826	946.644		7.47826	642.723		7.47826	640.315		7.47826	702.585		7.47826	651.712		7.47826	1047.41		7.47826	1343.22		7.47826	969.245		7.47826	981.064		7.47826	1271.33
7.52174	939.13		7.52174	645.045		7.52174	643.953		7.52174	680.302		7.52174	647.203		7.52174	1067.19		7.52174	1370.01		7.52174	964.53		7.52174	974.073		7.52174	1268.53
7.56522	907.617		7.56522	654.479		7.56522	640.07		7.56522	669.367		7.56522	695.635		7.56522	1049.05		7.56522	1331.62		7.56522	957.727		7.56522	976.945		7.56522	1229.1
7.6087	862.361		7.6087	651.696		7.6087	632.341		7.6087	658.456		7.6087	737.465		7.6087	1055.27		7.6087	1335.67		7.6087	994.55		7.6087	975.275		7.6087	1267.83
7.65217	844.956		7.65217	652.456		7.65217	636.356		7.65217	661.756		7.65217	709.849		7.65217	1081.89		7.65217	1371.57		7.65217	1030.01		7.65217	985.908		7.65217	1264.89
7.69565	819.132		7.69565	646.301		7.69565	632.762		7.69565	657.317		7.69565	671.005		7.69565	1054.67		7.69565	1353.42		7.69565	984.225		7.69565	968.202		7.69565	1275.9
7.73913	788.707		7.73913	649.672		7.73913	630.18		7.73913	660.717		7.73913	658.16		7.73913	1049.5		7.73913	1350.93		7.73913	996.174		7.73913	1003.24		7.73913	1271.95
7.78261	763.343		7.78261	649.841		7.78261	634.976		7.78261	662.792		7.78261	655.748		7.78261	1059.3		7.78261	1345.09		7.78261	989.416		7.78261	1020.01		7.78261	1294.99
7.82609	751.186		7.82609	663.708		7.82609	641.18		7.82609	722.723		7.82609	746.076		7.82609	1041.28		7.82609	1303.18		7.82609	987.932		7.82609	1050.33		7.82609	1253.88
7.86957	747.462		7.86957	676.507		7.86957	642.396		7.86957	713.985		7.86957	724.349		7.86957	1034.93		7.86957	1325.13		7.86957	993.538		7.86957	1065.65		7.86957	1272.93
7.91304	741.795		7.91304	766.128		7.91304	666.973		7.91304	691.115		7.91304	680.479		7.91304	1057.99		7.91304	1320.46		7.91304	988.504		7.91304	1066.37		7.91304	1253.93
7.95652	744.387		7.95652	804.456		7.95652	686.36		7.95652	674.677		7.95652	665.446		7.95652	1049.18		7.95652	1312.69		7.95652	980.906		7.95652	1057.23		7.95652	1268.05
8	737.418		8	779.174		8	676.137		8	661.989		8	742.8		8	1044.84		8	1326.01		8	981.678		8	1046.22		8	1260.15
8.04348	732.032		8.04348	722.981		8.04348	648.804		8.04348	656.314		8.04348	716.895		8.04348	1025.2		8.04348	1299.76		8.04348	963.459		8.04348	1058.33		8.04348	1234.01
8.08696	734.4		8.08696	682.345		8.08696	642.196		8.08696	656.898		8.08696	681.961		8.08696	1042.35		8.08696	1339.2		8.08696	979.53		8.08696	1054.41		8.08696	1220.96
8.13043	737.53		8.13043	665.779		8.13043	636.991		8.13043	660.535		8.13043	661.311		8.13043	1047.64		8.13043	1310.34		8.13043	989.769		8.13043	1049.35		8.13043	1274.62
8.17391	735.477		8.17391	656.436		8.17391	630.466		8.17391	659.089		8.17391	668.523		8.17391	1033.94		8.17391	1376.15		8.17391	992.302		8.17391	1033.75		8.17391	1267.68
8.21739	736.356		8.21739	656.222		8.21739	629.728		8.21739	656.43		8.21739	741.925		8.21739	1034.51		8.21739	1403.58		8.21739	988.031		8.21739	1034.09		8.21739	1251.54
8.26087	735.712		8.26087	650.296		8.26087	628.113		8.26087	656.628		8.26087	714.408		8.26087	1019.67		8.26087	1440.37		8.26087	972.088		8.26087	1032.29		8.26087	1248.29
8.30435	740.958		8.30435	650.893		8.30435	638.661		8.30435	661.315		8.30435	682.208		8.30435	1028.77		8.30435	1450.4		8.30435	956.573		8.30435	1024.06		8.30435	1243.09
8.34783	738.642		8.34783	645.816		8.34783	636.371		8.34783	656.712		8.34783	656.023		8.34783	1040.94		8.34783	1439.17		8.34783	976.761		8.34783	1025.9		8.34783	1242.79
8.3913	739.413		8.3913	646.596		8.3913	631.662		8.3913	657.638		8.3913	649.724		8.3913	1048.03		8.3913	1457.4		8.3913	967.832		8.3913	1040.53		8.3913	1245.31
8.43478	739.395		8.43478	646.903		8.43478	627.29		8.43478	659.846		8.43478	647.651		8.43478	1033.88		8.43478	1424.26		8.43478	971.214		8.43478	1037.83		8.43478	1267.52
8.47826	736.775		8.47826	643.066		8.47826	636.476		8.47826	711.786		8.47826	645.054		8.47826	1028.78		8.47826	1444.93		8.47826	963.977		8.47826	1026.62		8.47826	1225.52
8.52174	734.186		8.52174	652.218		8.52174	635.001		8.52174	707.805		8.52174	732.633		8.52174	1016.49		8.52174	1416.17		8.52174	931.188		8.52174	1021.9		8.52174	1235.38
8.56522	740.726		8.56522	651.357		8.56522	629.969		8.56522	693.388		8.56522	720.733		8.56522	994.953		8.56522	1411.07		8.56522	946.026		8.56522	1025.54		8.56522	1266.81
8.6087	742.005		8.6087	646.803		8.6087	634.426		8.6087	673.86		8.6087	685.04		8.6087	1027.33		8.6087	1468.21		8.6087	959.048		8.6087	1034.97		8.6087	1235.16
8.65217	794.998		8.65217	643.868		8.65217	625.554		8.65217	662.66		8.65217	658.359		8.65217	1034.32		8.65217	1402.19		8.65217	953.14		8.65217	1027.05		8.65217	1253.9
8.69565	986.092		8.69565	647.339		8.69565	629.543		8.69565	661.434		8.69565	652.24		8.69565	1037.05		8.69565	1412.67		8.69565	946.53		8.69565	1017.81		8.69565	1235.67
8.73913	1023.79		8.73913	646.656		8.73913	635.302		8.73913	657.583		8.73913	648.415		8.73913	1023.25		8.73913	1410.19		8.73913	941.305		8.73913	1012.58		8.73913	1191.5
8.78261	1020.17		8.78261	658.157		8.78261	635.11		8.78261	656.863		8.78261	736.033		8.78261	1014.84		8.78261	1391.81		8.78261	947.011		8.78261	997.734		8.78261	1210.86
8.82609	1017.14		8.82609	659.261		8.82609	634.365		8.82609	658.792		8.82609	722.093		8.82609	1012.5		8.82609	1368.22		8.82609	936.088		8.82609	1003.78		8.82609	1225.7
8.86957	983.02		8.86957	705.001		8.86957	646.642		8.86957	654.141		8.86957	682.915		8.86957	1019.1		8.86957	1386.9		8.86957	944.701		8.86957	1012.38		8.86957	1227.34
8.91304	945.42		8.91304	797.129		8.91304	683.592		8.91304	653.71		8.91304	659.144		8.91304	992.487		8.91304	1380.32		8.91304	937.966		8.91304	1015.95		8.91304	1210.26
8.95652	912.357		8.95652	794.58		8.95652	688.047		8.95652	657.985		8.95652	720.723		8.95652	993.161		8.95652	1362.06		8.95652	926.353		8.95652	997.321		8.95652	1226.33
9	888.998		9	742.074		9	669.282		9	650.577		9	721.004		9	1002.2		9	1357.47		9	917.88		9	997.312		9	1211.79
9.04348	875.597		9.04348	688.839		9.04348	646.178		9.04348	654.134		9.04348	689.869		9.04348	992.888		9.04348	1373.11		9.04348	940.909		9.04348	1003.52		9.04348	1243.58
9.08696	851.646		9.08696	665.593		9.08696	635.94		9.08696	693.866		9.08696	666.089		9.08696	998.93		9.08696	1391.22		9.08696	940.786		9.08696	1003.29		9.08696	1256.71
9.13043	808.906		9.13043	652.025		9.13043	638.423		9.13043	718.438		9.13043	653.22		9.13043	1032.99		9.13043	1370.94		9.13043	912.84		9.13043	991.835		9.13043	1246.74
9.17391	777.236		9.17391	654.006		9.17391	632.203		9.17391	700.055		9.17391	709.917		9.17391	986.962		9.17391	1368.15		9.17391	938.735		9.17391	999.963		9.17391	1224.92
9.21739	756.34		9.21739	649.106		9.21739	626.713		9.21739	677.105		9.21739	724.238		9.21739	999.621		9.21739	1357.28		9.21739	925.097		9.21739	990.303		9.21739	1241.47
9.26087	749.634		9.26087	645.65		9.26087	623.415		9.26087	664.327		9.26087	690.435		9.26087	991.801		9.26087	1350.84		9.26087	932.578		9.26087	996.092		9.26087	1229.78
9.30435	743.862		9.30435	640.115		9.30435	629.078		9.30435	655.374		9.30435	660.675		9.30435	1025.21		9.30435	1371.15		9.30435	922.57		9.30435	981.394		9.30435	1215.94
9.34783	742.991		9.34783	643.206		9.34783	625.947		9.34783	656.109		9.34783	649.925		9.34783	1007.22		9.34783	1365.62		9.34783	918.14		9.34783	1001		9.34783	1209.98
9.3913	742.26		9.3913	643.452		9.3913	629.026		9.3913	657.187		9.3913	647.876		9.3913	991.499		9.3913	1341.19		9.3913	914.148		9.3913	977.615		9.3913	1212.82
9.43478	743.085		9.43478	646.401		9.43478	624.53		9.43478	656.876		9.43478	663.282		9.43478	985.286		9.43478	1352.04		9.43478	917.137		9.43478	994.11		9.43478	1252.57
9.47826	739.369		9.47826	651.478		9.47826	628.891		9.47826	654.119		9.47826	734.923		9.47826	1004.8		9.47826	1376.68		9.47826	904.727		9.47826	986.339		9.47826	1214.2
9.52174	734.83		9.52174	646.058		9.52174	632.85		9.52174	653.14		9.52174	705.919		9.52174	1006.41		9.52174	1425.55		9.52174	907.604		9.52174	977.294		9.52174	1173.78
9.56522	738.915		9.56522	645.331		9.56522	635.366		9.56522	658.936		9.56522	676.924		9.56522	972.743		9.56522	1466.86		9.56522	901.299		9.56522	999.009		9.56522	1179.18
9.6087	740.736		9.6087	642.379		9.6087	629.282		9.6087	715.414		9.6087	655.366		9.6087	984.303		9.6087	1464.41		9.6087	936.923		9.6087	978.972		9.6087	1188.36
9.65217	738.89		9.65217	642.719		9.65217	640.042		9.65217	709.935		9.65217	650.837		9.65217	1001.67		9.65217	1423.16		9.65217	899.122		9.65217	985.22		9.65217	1238.98
9.69565	739.426		9.69565	653.446		9.69565	632.967		9.69565	691.448		9.69565	730.97		9.69565	1001.71		9.69565	1441.02		9.69565	895.895		9.69565	973.495		9.69565	1289.47
9.73913	737.95		9.73913	646.262		9.73913	630.913		9.73913	669.075		9.73913	714.117		9.73913	978.005		9.73913	1416.65		9.73913	894.063		9.73913	975.055		9.73913	1279.15
9.78261	738.32		9.78261	642.946		9.78261	624.201		9.78261	661.113		9.78261	679.537		9.78261	997.76		9.78261	1434.03		9.78261	894.413		9.78261	976.358		9.78261	1298.68
9.82609	741.191		9.82609	644.474		9.82609	632.584		9.82609	660.679		9.82609	660.51		9.82609	1029.69		9.82609	1443.08		9.82609	904.781		9.82609	978.257		9.82609	1265.61
9.86957	740.629		9.86957	644.035		9.86957	636.871		9.86957	698.431		9.86957	652.516		9.86957	989.22		9.86957	1416.6		9.86957	893.923		9.86957	972.505		9.86957	1231.94
9.91304	741.169		9.91304	650.626		9.91304	638.393		9.91304	716.09		9.91304	698.867		9.91304	1005.48		9.91304	1427.41		9.91304	881.462		9.91304	973		9.91304	1250.72
9.95652	741.603		9.95652	654.798		9.95652	631.961		9.95652	710.103		9.95652	728.706		9.95652	989.553		9.95652	1408.99		9.95652	902.977		9.95652	974.183		9.95652	1251
10	739.652		10	683.156		10	643.236		10	688.011		10	692.035		10	998.286		10	1401.7		10	892.667		10	972.431		10	1258.07
10.0435	741.785		10.0435	792.899		10.0435	684.171		10.0435	676.387		10.0435	665.968		10.0435	989.811		10.0435	1431.98		10.0435	898.009		10.0435	966.321		10.0435	1282.33
10.087	746.158		10.087	789.742		10.087	681.45		10.087	673.027		10.087	710.768		10.087	993.008		10.087	1468.92		10.087	912.336		10.087	968.835		10.087	1294.56
10.1304	749.156		10.1304	762.135		10.1304	667.347		10.1304	665.325		10.1304	726.872		10.1304	993.834		10.1304	1469.33		10.1304	891.618		10.1304	964.688		10.1304	1285.36
10.1739	906.393		10.1739	768.234		10.1739	668.84		10.1739	667.581		10.1739	696.574		10.1739	1000.8		10.1739	1463.29		10.1739	893.436		10.1739	969.587		10.1739	1258.28
10.2174	1038.24		10.2174	751.282		10.2174	673.583		10.2174	667.165		10.2174	666.198		10.2174	986.026		10.2174	1419.63		10.2174	896.068		10.2174	963.826		10.2174	1239.28
10.2609	1032.67		10.2609	712.711		10.2609	655.273		10.2609	721.504		10.2609	707.341		10.2609	975.355		10.2609	1423.81		10.2609	889.872		10.2609	964.917		10.2609	1264.59
10.3043	1008.87		10.3043	677.07		10.3043	641.405		10.3043	712.463		10.3043	729.425		10.3043	977.587		10.3043	1449.05		10.3043	903.419		10.3043	959.128		10.3043	1252.66
10.3478	1015.71		10.3478	653.974		10.3478	640.13		10.3478	688.786		10.3478	692.152		10.3478	978.776		10.3478	1426.84		10.3478	868.781		10.3478	964.67		10.3478	1221.25
10.3913	1007.81		10.3913	649.811		10.3913	638.351		10.3913	673.466		10.3913	666.477		10.3913	972.937		10.3913	1411.71		10.3913	884.855		10.3913	959.67		10.3913	1219.12
10.4348	970.125		10.4348	644.62		10.4348	633.21		10.4348	661.853		10.4348	653.066		10.4348	971.405		10.4348	1413.25		10.4348	888.362		10.4348	960.523		10.4348	1259.81
10.4783	944.423		10.4783	641.892		10.4783	633.67		10.4783	657.822		10.4783	648.432		10.4783	965.655		10.4783	1391.69		10.4783	875.915		10.4783	962.661		10.4783	1212.54
10.5217	938.445		10.5217	655.737		10.5217	632.15		10.5217	668.966		10.5217	714.318		10.5217	984.663		10.5217	1408.56		10.5217	890.604		10.5217	958.881		10.5217	1229.66
10.5652	906.253		10.5652	648.99		10.5652	635.258		10.5652	716.881		10.5652	724.01		10.5652	967.689		10.5652	1396.51		10.5652	893.094		10.5652	949.303		10.5652	1218.78
10.6087	858.06		10.6087	644.45		10.6087	634.714		10.6087	704.608		10.6087	689.236		10.6087	967.928		10.6087	1413		10.6087	893.376		10.6087	961.174		10.6087	1249.25
10.6522	813.584		10.6522	645.033		10.6522	638.948		10.6522	685.914		10.6522	664.257		10.6522	952.476		10.6522	1405.61		10.6522	866.16		10.6522	954.661		10.6522	1231.38
10.6957	783.166		10.6957	642.557		10.6957	627.639		10.6957	667.129		10.6957	652.692		10.6957	971.356		10.6957	1412.08		10.6957	874.584		10.6957	963.853		10.6957	1225.84
10.7391	764.558		10.7391	643.058		10.7391	632.472		10.7391	660.254		10.7391	650.641		10.7391	955.276		10.7391	1406.46		10.7391	880.066		10.7391	954.78		10.7391	1209.75
10.7826	752.691		10.7826	645.334		10.7826	627.994		10.7826	655.822		10.7826	687.252		10.7826	977.243		10.7826	1393.37		10.7826	865.829		10.7826	962.174		10.7826	1235.24
10.8261	749.852		10.8261	652.341		10.8261	627.311		10.8261	657.898		10.8261	733.459		10.8261	994.747		10.8261	1397.44		10.8261	883.114		10.8261	972.495		10.8261	1234.63
10.8696	736.169		10.8696	642.572		10.8696	626.37		10.8696	651.754		10.8696	693.214		10.8696	969.032		10.8696	1400.02		10.8696	897.128		10.8696	952.128		10.8696	1199.9
10.913	738.87		10.913	640.564		10.913	622.018		10.913	668.128		10.913	665.622		10.913	978.911		10.913	1370.01		10.913	898.151		10.913	948.156		10.913	1224.2
10.9565	735.498		10.9565	639.964		10.9565	628.476		10.9565	719.698		10.9565	652.01		10.9565	966.689		10.9565	1387.5		10.9565	902.1		10.9565	957.229		10.9565	1242.04
11	742.286		11	645.761		11	632.981		11	709.421		11	655.836		11	984.419		11	1438.29		11	918.094		11	956.44		11	1213.94
11.0435	735.243		11.0435	651.725		11.0435	627.911		11.0435	680.851		11.0435	732.88		11.0435	955.855		11.0435	1429.53		11.0435	937.14		11.0435	944.743		11.0435	1277.12
11.087	736.336		11.087	645.948		11.087	625.292		11.087	665.26		11.087	713.929		11.087	977.142		11.087	1421.49		11.087	934.328		11.087	960.963		11.087	1226.27
11.1304	737.385		11.1304	646.268		11.1304	631.679		11.1304	663.651		11.1304	684.16		11.1304	964.914		11.1304	1424.14		11.1304	953.279		11.1304	967.312		11.1304	1224.22
11.1739	731.621		11.1739	637.818		11.1739	617.585		11.1739	653.402		11.1739	656.265		11.1739	960.405		11.1739	1405.79		11.1739	929.405		11.1739	939.532		11.1739	1223.81
11.2174	737.795		11.2174	645.178		11.2174	629.366		11.2174	658.648		11.2174	656.215		11.2174	956.103		11.2174	1410.41		11.2174	933.276		11.2174	948.881		11.2174	1202.78
11.2609	735.174		11.2609	648.199		11.2609	626.995		11.2609	652.466		11.2609	719.846		11.2609	969.838		11.2609	1394.67		11.2609	946.641		11.2609	949.248		11.2609	1200.13
11.3043	741.023		11.3043	650.189		11.3043	633.061		11.3043	656.992		11.3043	723.679		11.3043	952.692		11.3043	1408.63		11.3043	960.103		11.3043	948.826		11.3043	1238.45
11.3478	737.423		11.3478	643.423		11.3478	626.386		11.3478	654.123		11.3478	686.65		11.3478	957.14		11.3478	1403.76		11.3478	964.359		11.3478	956.697		11.3478	1222.84
11.3913	735.365		11.3913	640.954		11.3913	622.611		11.3913	651.971		11.3913	659.249		11.3913	965.319		11.3913	1384.63		11.3913	973.162		11.3913	939.798		11.3913	1223.31
11.4348	735.251		11.4348	641.188		11.4348	622.974		11.4348	654.223		11.4348	654.328		11.4348	961.158		11.4348	1378.24		11.4348	959.687		11.4348	938.303		11.4348	1202.41
11.4783	740.096		11.4783	645.241		11.4783	628.617		11.4783	657.364		11.4783	665.273		11.4783	955.821		11.4783	1425.35		11.4783	953.18		11.4783	938.89		11.4783	1206.57
11.5217	735.794		11.5217	650.128		11.5217	627.252		11.5217	666.748		11.5217	733.504		11.5217	963.347		11.5217	1450.14		11.5217	968.966		11.5217	938.119		11.5217	1203.6
11.5652	734.16		11.5652	644.6		11.5652	632.134		11.5652	712.703		11.5652	706.587		11.5652	957.353		11.5652	1437.37		11.5652	943.769		11.5652	943.257		11.5652	1214.34
11.6087	735.595		11.6087	644.732		11.6087	632.794		11.6087	704.409		11.6087	674.492		11.6087	954.401		11.6087	1454.95		11.6087	913.262		11.6087	938.908		11.6087	1197.07
11.6522	735.498		11.6522	642.73		11.6522	634.442		11.6522	683.028		11.6522	657.2		11.6522	960.578		11.6522	1441.8		11.6522	939.849		11.6522	934.55		11.6522	1206.42
11.6957	737.425		11.6957	643.105		11.6957	632.411		11.6957	668.303		11.6957	652.248		11.6957	930.293		11.6957	1439.68		11.6957	940.795		11.6957	944.22		11.6957	1208.24
11.7391	737.362		11.7391	644.942		11.7391	633.011		11.7391	660.568		11.7391	662.113		11.7391	954.741		11.7391	1455.75		11.7391	947.077		11.7391	951.917		11.7391	1222.29
11.7826	735.862		11.7826	648.007		11.7826	623.49		11.7826	654.322		11.7826	731.642		11.7826	984.858		11.7826	1441.71		11.7826	941.949		11.7826	934.376		11.7826	1223.16
11.8261	734.462		11.8261	643.453		11.8261	629.753		11.8261	653.619		11.8261	704.557		11.8261	1039.97		11.8261	1424.94		11.8261	945.883		11.8261	951.468		11.8261	1207.58
11.8696	737.138		11.8696	641.078		11.8696	624.074		11.8696	671.9		11.8696	673.194		11.8696	1060.44		11.8696	1428.89		11.8696	942.641		11.8696	936.083		11.8696	1190.27
11.913	738.164		11.913	642.254		11.913	628.412		11.913	713.55		11.913	656.707		11.913	1096.33		11.913	1454.03		11.913	942.578		11.913	945.927		11.913	1203.2
11.9565	738.178		11.9565	638.753		11.9565	629.673		11.9565	697.923		11.9565	650.833		11.9565	1087.12		11.9565	1418.39		11.9565	924.903		11.9565	941.486		11.9565	1206.63
12	790.946		12	645.953		12	633.001		12	678.121		12	690.053		12	1111.54		12	1425.88		12	936.311		12	937.413		12	1181.7
12.0435	1007.53		12.0435	645.584		12.0435	627.606		12.0435	659.158		12.0435	723.415		12.0435	1112.69		12.0435	1389.82		12.0435	930.541		12.0435	933.651		12.0435	1217.1
12.087	1031.91		12.087	644.331		12.087	628.409		12.087	656.225		12.087	694.393		12.087	1074.42		12.087	1389.12		12.087	928.211		12.087	931.532		12.087	1157.01
12.1304	990.609		12.1304	643.049		12.1304	631.087		12.1304	653.626		12.1304	667.347		12.1304	1049.8		12.1304	1371.78		12.1304	927.305		12.1304	941.771		12.1304	1164.24
12.1739	1010.26		12.1739	646.71		12.1739	628.095		12.1739	657.061		12.1739	659.078		12.1739	1078.88		12.1739	1385.03		12.1739	930.98		12.1739	937.101		12.1739	1226.57
12.2174	1020.35		12.2174	643.178		12.2174	626.343		12.2174	664.275		12.2174	653.354		12.2174	1091.64		12.2174	1353.3		12.2174	925.94		12.2174	941.128		12.2174	1202.8
12.2609	987.127		12.2609	652.541		12.2609	630.484		12.2609	712.249		12.2609	714.273		12.2609	1085.88		12.2609	1373.41		12.2609	927.829		12.2609	926.881		12.2609	1232.95
12.3043	975.954		12.3043	652.978		12.3043	633.503		12.3043	703.68		12.3043	722.97		12.3043	1079.2		12.3043	1372.31		12.3043	916.84		12.3043	942.183		12.3043	1236.7
12.3478	962.995		12.3478	644.005		12.3478	630.05		12.3478	678.404		12.3478	685.133		12.3478	1050.41		12.3478	1379.67		12.3478	902.085		12.3478	928.789		12.3478	1262.96
12.3913	928.658		12.3913	642.183		12.3913	622.824		12.3913	662.347		12.3913	660.514		12.3913	1058.83		12.3913	1359.96		12.3913	934.952		12.3913	941.211		12.3913	1243.89
12.4348	898.702		12.4348	645.338		12.4348	624.994		12.4348	659.246		12.4348	656.772		12.4348	1066.07		12.4348	1345.78		12.4348	932.96		12.4348	942.697		12.4348	1249.22
12.4783	872.73		12.4783	654.742		12.4783	621.573		12.4783	657.79		12.4783	717.668		12.4783	1075.29		12.4783	1374.29		12.4783	949.094		12.4783	993.826		12.4783	1224.99
12.5217	835.005		12.5217	652.231		12.5217	623.54		12.5217	652.934		12.5217	719.175		12.5217	1032.03		12.5217	1362.4		12.5217	927.934		12.5217	999.422		12.5217	1253.08
12.5652	808.617		12.5652	689.046		12.5652	640.165		12.5652	652.921		12.5652	682.96		12.5652	1037.02		12.5652	1365.66		12.5652	915.217		12.5652	1008.76		12.5652	1231.17
12.6087	800.479		12.6087	787.253		12.6087	668.716		12.6087	711.411		12.6087	662.723		12.6087	1051.71		12.6087	1374.35		12.6087	924.792		12.6087	997.532		12.6087	1228.3
12.6522	785.526		12.6522	764.349		12.6522	663.103		12.6522	699.181		12.6522	705.212		12.6522	1040.72		12.6522	1344.93		12.6522	890.444		12.6522	1007.84		12.6522	1235.42
12.6957	774.076		12.6957	732.687		12.6957	653.171		12.6957	682.921		12.6957	718.52		12.6957	1037.58		12.6957	1365.82		12.6957	906.929		12.6957	995.505		12.6957	1227.33
12.7391	771.217		12.7391	759.191		12.7391	661.115		12.7391	666.021		12.7391	686.821		12.7391	1037.74		12.7391	1358.19		12.7391	904.416		12.7391	1008.58		12.7391	1250.86
12.7826	761.709		12.7826	775.745		12.7826	668.154		12.7826	657.39		12.7826	663.753		12.7826	1020.93		12.7826	1315.79		12.7826	863.664		12.7826	993.33		12.7826	1201.8
12.8261	753.582		12.8261	753.046		12.8261	660.713		12.8261	653.089		12.8261	728.293		12.8261	998.019		12.8261	1335.76		12.8261	876.026		12.8261	977.092		12.8261	1223.79
12.8696	746.998		12.8696	697.457		12.8696	639.691		12.8696	654.713		12.8696	708.098		12.8696	1035.85		12.8696	1360.47		12.8696	870.194		12.8696	987.44		12.8696	1205.16
12.913	740.567		12.913	659.319		12.913	626.775		12.913	655.816		12.913	675.886		12.913	1027.19		12.913	1404.34		12.913	899.672		12.913	984.385		12.913	1213.09
12.9565	741.353		12.9565	649.407		12.9565	628.973		12.9565	669.207		12.9565	661.969		12.9565	1024.68		12.9565	1399.17		12.9565	903.558		12.9565	1006.93		12.9565	1245.31
13	734.863		13	645.921		13	634.711		13	667.983		13	654.983		13	1022.75		13	1413.68		13	919.897		13	990.385		13	1216.61
13.0435	734.498		13.0435	640.65		13.0435	621.527		13.0435	663.296		13.0435	652.037		13.0435	1011.46		13.0435	1412.99		13.0435	904.709		13.0435	990.752		13.0435	1200.45
13.087	729.762		13.087	641.907		13.087	620.814		13.087	661.419		13.087	667.838		13.087	1005.69		13.087	1418.88		13.087	900.892		13.087	981.789		13.087	1183.79
13.1304	732.382		13.1304	645.033		13.1304	620.74		13.1304	678.25		13.1304	725.145		13.1304	1009.08		13.1304	1406.77		13.1304	897.145		13.1304	970.45		13.1304	1215.83
13.1739	738.071		13.1739	647.513		13.1739	632.832		13.1739	720.336		13.1739	706.595		13.1739	999.019		13.1739	1426.61		13.1739	895.285		13.1739	963.33		13.1739	1229.15
13.2174	732.57		13.2174	639.615		13.2174	631.148		13.2174	700.687		13.2174	670.868		13.2174	978.743		13.2174	1401.07		13.2174	885.729		13.2174	980.44		13.2174	1208.88
13.2609	735.025		13.2609	641.564		13.2609	628.062		13.2609	683.3		13.2609	658.451		13.2609	989.625		13.2609	1402.15		13.2609	898.781		13.2609	970.505		13.2609	1189.85
13.3043	729.222		13.3043	638.292		13.3043	625.45		13.3043	664.8		13.3043	650.705		13.3043	1007.62		13.3043	1351.44		13.3043	901.96		13.3043	951.908		13.3043	1185
13.3478	730.331		13.3478	645.284		13.3478	625.707		13.3478	659.468		13.3478	693.552		13.3478	1007.98		13.3478	1364.54		13.3478	901.37		13.3478	963.633		13.3478	1180.77
13.3913	732.044		13.3913	648.991		13.3913	625.761		13.3913	658.62		13.3913	722.399		13.3913	990.929		13.3913	1372.62		13.3913	911.65		13.3913	972.257		13.3913	1163.03
13.4348	730.332		13.4348	642.857		13.4348	630.939		13.4348	655.414		13.4348	690.204		13.4348	990.041		13.4348	1348.36		13.4348	888.627		13.4348	964.67		13.4348	1198.82
13.4783	723.673		13.4783	639.909		13.4783	629.239		13.4783	654.302		13.4783	661.728		13.4783	988.382		13.4783	1344.62		13.4783	891.331		13.4783	952		13.4783	1176.44
13.5217	730.612		13.5217	644		13.5217	631.312		13.5217	676.211		13.5217	658.696		13.5217	1007.89		13.5217	1372.3		13.5217	902.701		13.5217	957.44		13.5217	1181.42
13.5652	727.904		13.5652	642.206		13.5652	629.363		13.5652	709.406		13.5652	674.086		13.5652	991.667		13.5652	1336.96		13.5652	912.578		13.5652	954.303		13.5652	1197.13
13.6087	731.433		13.6087	649.714		13.6087	633.638		13.6087	699.297		13.6087	726.921		13.6087	980.744		13.6087	1376.89		13.6087	907.835		13.6087	955.028		13.6087	1165.79
13.6522	730.311		13.6522	643.5		13.6522	628.682		13.6522	678.011		13.6522	696.569		13.6522	962.762		13.6522	1367.29		13.6522	920.273		13.6522	955.284		13.6522	1169.82
13.6957	730.953		13.6957	642.498		13.6957	629.644		13.6957	663.852		13.6957	669.941		13.6957	969.732		13.6957	1366.06		13.6957	921.242		13.6957	942.505		13.6957	1196.48
13.7391	727.707		13.7391	638.521		13.7391	624.972		13.7391	653.893		13.7391	652.793		13.7391	967.93		13.7391	1360.52		13.7391	917.068		13.7391	949.101		13.7391	1157.65
13.7826	730.076		13.7826	642.275		13.7826	626.943		13.7826	654.027		13.7826	659.432		13.7826	970.686		13.7826	1353.49		13.7826	944.806		13.7826	948.138		13.7826	1171.62
13.8261	730.24		13.8261	655.382		13.8261	638.832		13.8261	658.977		13.8261	730.207		13.8261	967.621		13.8261	1342.12		13.8261	947.105		13.8261	940.771		13.8261	1201.74
13.8696	734.901		13.8696	689.592		13.8696	647.919		13.8696	713.006		13.8696	708.245		13.8696	962.055		13.8696	1339.13		13.8696	917.496		13.8696	950.716		13.8696	1195.01
13.913	815.44		13.913	774.934		13.913	662.379		13.913	699.851		13.913	674.321		13.913	975.526		13.913	1319.44		13.913	928.068		13.913	946.486		13.913	1201.67
13.9565	998.331		13.9565	752.444		13.9565	664.323		13.9565	679.884		13.9565	658.513		13.9565	959.2		13.9565	1307.59		13.9565	902.533		13.9565	935		13.9565	1165
14	1019.63		14	696.094		14	640.683		14	662.687		14	698.864		14	942.242		14	1307.13		14	906.516		14	943.606		14	1152.28
14.0435	1016.33		14.0435	664.945		14.0435	631.316		14.0435	658.959		14.0435	717.86		14.0435	964.653		14.0435	1282.08		14.0435	914.271		14.0435	946.532		14.0435	1185.85
14.087	995.556		14.087	647.951		14.087	628.395		14.087	654.609		14.087	685.641		14.087	938.421		14.087	1302.54		14.087	919.205		14.087	952.248		14.087	1199.55
14.1304	985.205		14.1304	640.775		14.1304	627.256		14.1304	650.75		14.1304	662.173		14.1304	966.827		14.1304	1326.1		14.1304	915.308		14.1304	936.339		14.1304	1162.78
14.1739	970.197		14.1739	643.216		14.1739	631.889		14.1739	664.281		14.1739	658.522		14.1739	985.019		14.1739	1336.15		14.1739	940.242		14.1739	934.945		14.1739	1197.81
14.2174	944.091		14.2174	637.859		14.2174	632.979		14.2174	707.893		14.2174	652.412		14.2174	963.424		14.2174	1329.68		14.2174	895.328		14.2174	931.752		14.2174	1190.34
14.2609	913.623		14.2609	644.911		14.2609	634.415		14.2609	701.187		14.2609	682.182		14.2609	960.144		14.2609	1331.68		14.2609	903.963		14.2609	932.688		14.2609	1159.43
14.3043	874.872		14.3043	647.611		14.3043	624.257		14.3043	680.993		14.3043	724.856		14.3043	964.903		14.3043	1324.07		14.3043	915.764		14.3043	935.477		14.3043	1174.34
14.3478	844.932		14.3478	642.699		14.3478	629.215		14.3478	663.773		14.3478	696.572		14.3478	953.284		14.3478	1344.08		14.3478	895.18		14.3478	940.514		14.3478	1180.23
14.3913	832.603		14.3913	643.779		14.3913	630.915		14.3913	660.608		14.3913	672.224		14.3913	944.583		14.3913	1337.32		14.3913	917.795		14.3913	941.835		14.3913	1157.59
14.4348	807.05		14.4348	641.823		14.4348	629.581		14.4348	656.542		14.4348	657.488		14.4348	960.407		14.4348	1341.52		14.4348	925.681		14.4348	907.532		14.4348	1172.09
14.4783	792.516		14.4783	645.877		14.4783	634.215		14.4783	660.199		14.4783	658.686		14.4783	992.901		14.4783	1326.15		14.4783	942.633		14.4783	932.972		14.4783	1197.34
14.5217	774.419		14.5217	650.268		14.5217	630.403		14.5217	674.831		14.5217	720.268		14.5217	971.897		14.5217	1323.25		14.5217	903.775		14.5217	920.303		14.5217	1174.83
14.5652	755.722		14.5652	644.217		14.5652	631.007		14.5652	706.626		14.5652	706.415		14.5652	950.739		14.5652	1337.18		14.5652	916.493		14.5652	918.569		14.5652	1190.99
14.6087	742.791		14.6087	639.817		14.6087	634.087		14.6087	691.762		14.6087	674.943		14.6087	934.715		14.6087	1288.55		14.6087	899.516		14.6087	916.872		14.6087	1173.93
14.6522	738.187		14.6522	641.082		14.6522	630.421		14.6522	676.746		14.6522	660.022		14.6522	934.216		14.6522	1285.57		14.6522	888.35		14.6522	912.541		14.6522	1181.58
14.6957	734.581		14.6957	640.198		14.6957	623.362		14.6957	662.626		14.6957	655.553		14.6957	954.59		14.6957	1299.16		14.6957	911.271		14.6957	922.853		14.6957	1178.19
14.7391	733.111		14.7391	645.666		14.7391	629.657		14.7391	654.153		14.7391	705.751		14.7391	941.134		14.7391	1309.05		14.7391	905.04		14.7391	920.055		14.7391	1172.1
14.7826	731.385		14.7826	646.424		14.7826	631.122		14.7826	653.906		14.7826	714.686		14.7826	939.883		14.7826	1305.16		14.7826	899.59		14.7826	915.587		14.7826	1183.14
14.8261	726.178		14.8261	638.358		14.8261	625.381		14.8261	649.848		14.8261	678.866		14.8261	945.831		14.8261	1318.08		14.8261	919.766		14.8261	903.422		14.8261	1177.64
14.8696	730.378		14.8696	642.426		14.8696	627.132		14.8696	672.47		14.8696	660.917		14.8696	941.849		14.8696	1308.83		14.8696	917.553		14.8696	912.422		14.8696	1173.5
14.913	726.314		14.913	637.396		14.913	629.247		14.913	702.936		14.913	649.603		14.913	932.977		14.913	1300.39		14.913	878.362		14.913	911.78		14.913	1187.01
14.9565	728.832		14.9565	647.913		14.9565	633.124		14.9565	691.804		14.9565	719.055		14.9565	935.142		14.9565	1311.21		14.9565	896.638		14.9565	912.385		14.9565	1196.16
15	731.034		15	648.185		15	633.97		15	676.614		15	709.485		15	943.154		15	1289.12		15	879.037		15	912.908		15	1168.28
15.0435	727.283		15.0435	642.283		15.0435	630.998		15.0435	661.537		15.0435	677.706		15.0435	914.296		15.0435	1297		15.0435	871.852		15.0435	914.624		15.0435	1155.99
15.087	725.546		15.087	639.967		15.087	622.617		15.087	654.233		15.087	657.827		15.087	915.488		15.087	1310.79		15.087	899.322		15.087	908.312		15.087	1156.81
15.1304	727.828		15.1304	642.995		15.1304	631.772		15.1304	654.172		15.1304	653.888		15.1304	927.22		15.1304	1317.79		15.1304	891.368		15.1304	920.367		15.1304	1174.84
15.1739	726.874		15.1739	650.814		15.1739	630.963		15.1739	653.405		15.1739	713.565		15.1739	924.361		15.1739	1306.7		15.1739	881.367		15.1739	908.211		15.1739	1163.1
15.2174	727.886		15.2174	651.699		15.2174	628.697		15.2174	653.605		15.2174	706.783		15.2174	917.802		15.2174	1335.38		15.2174	877.872		15.2174	906.826		15.2174	1217.96
15.2609	723.282		15.2609	657.943		15.2609	634.315		15.2609	702.698		15.2609	672.62		15.2609	959.797		15.2609	1313.6		15.2609	899.251		15.2609	897.147		15.2609	1167.41
15.3043	728.651		15.3043	732.552		15.3043	647.496		15.3043	698.175		15.3043	655.581		15.3043	1001.65		15.3043	1297.57		15.3043	866.872		15.3043	903.908		15.3043	1165.52
15.3478	732.131		15.3478	784.563		15.3478	671.48		15.3478	684.219		15.3478	713.075		15.3478	1016.37		15.3478	1296.5		15.3478	870.162		15.3478	907.064		15.3478	1176.94
15.3913	730.402		15.3913	738.765		15.3913	656.42		15.3913	663.369		15.3913	706.216		15.3913	1015.77		15.3913	1314.48		15.3913	869.268		15.3913	901.569		15.3913	1189.13
15.4348	733.368		15.4348	677.975		15.4348	635.522		15.4348	657.387		15.4348	678.224		15.4348	1036.9		15.4348	1302.87		15.4348	885.37		15.4348	912.009		15.4348	1148.08
15.4783	820.291		15.4783	651.685		15.4783	627.134		15.4783	655.195		15.4783	657.887		15.4783	1037.58		15.4783	1280.35		15.4783	887.416		15.4783	904.495		15.4783	1152.23
15.5217	994.61		15.5217	643.554		15.5217	624.631		15.5217	653.748		15.5217	651.194		15.5217	1031.84		15.5217	1275.02		15.5217	877.661		15.5217	897.844		15.5217	1164.54
15.5652	1003.58		15.5652	644.352		15.5652	627.696		15.5652	699.497		15.5652	685.345		15.5652	1040.66		15.5652	1266.21		15.5652	889.464		15.5652	898.073		15.5652	1154.75
15.6087	952.083		15.6087	649.552		15.6087	636.184		15.6087	703.277		15.6087	717.088		15.6087	1019.37		15.6087	1259.99		15.6087	897.16		15.6087	911.899		15.6087	1157.83
15.6522	871.083		15.6522	643.296		15.6522	629.082		15.6522	682.987		15.6522	685.115		15.6522	994.333		15.6522	1269.95		15.6522	863.724		15.6522	908.917		15.6522	1140.52
15.6957	818.976		15.6957	638.374		15.6957	624.438		15.6957	663.252		15.6957	658.989		15.6957	1012.4		15.6957	1256.81		15.6957	884.487		15.6957	899.147		15.6957	1166.86
15.7391	874.33		15.7391	639.612		15.7391	631.035		15.7391	657.81		15.7391	652.312		15.7391	1006.96		15.7391	1246.61		15.7391	901.342		15.7391	906.651		15.7391	1164.69
15.7826	951.745		15.7826	638.271		15.7826	623.846		15.7826	653.55		15.7826	649.331		15.7826	1010.12		15.7826	1228.8		15.7826	895.402		15.7826	896.541		15.7826	1164.23
15.8261	936.646		15.8261	644.029		15.8261	623.652		15.8261	650.909		15.8261	693.722		15.8261	1000.72		15.8261	1233.59		15.8261	916.593		15.8261	901.899		15.8261	1141.53
15.8696	902.193		15.8696	644.508		15.8696	626.476		15.8696	652.134		15.8696	713.697		15.8696	1013.31		15.8696	1234.05		15.8696	899.783		15.8696	908.899		15.8696	1169.83
15.913	866.604		15.913	639.969		15.913	625.621		15.913	651.726		15.913	682.381		15.913	995.394		15.913	1253.44		15.913	870.974		15.913	892.294		15.913	1144.07
15.9565	828.579		15.9565	638.197		15.9565	622.434		15.9565	698.459		15.9565	660.475		15.9565	1003.01		15.9565	1247.51		15.9565	906.251		15.9565	898.44		15.9565	1175.44
16	798.775		16	636.749		16	630.544		16	698.358		16	650.805		16	995.622		16	1237.87		16	916.678		16	897.587		16	1173.94
16.0435	774.365		16.0435	639.141		16.0435	629.222		16.0435	683.655		16.0435	650.727		16.0435	992.822		16.0435	1226.55		16.0435	890.011		16.0435	894.394		16.0435	1186.8
16.087	754.441		16.087	644.43		16.087	627.587		16.087	665.622		16.087	690.973		16.087	983.66		16.087	1223.63		16.087	902.325		16.087	904.413		16.087	1156.96
16.1304	736.783		16.1304	644.922		16.1304	625.577		16.1304	655.334		16.1304	710.553		16.1304	968.894		16.1304	1231.18		16.1304	889.55		16.1304	892.147		16.1304	1149.53
16.1739	734.319		16.1739	642.978		16.1739	626.62		16.1739	654.034		16.1739	682.685		16.1739	998.691		16.1739	1223.97		16.1739	917.858		16.1739	888.275		16.1739	1223.82
16.2174	731.397		16.2174	642.25		16.2174	627.776		16.2174	667.281		16.2174	659.999		16.2174	985.524		16.2174	1217.86		16.2174	931.963		16.2174	901.725		16.2174	1195.55
16.2609	731.85		16.2609	642.066		16.2609	633.609		16.2609	706.888		16.2609	653.076		16.2609	990.204		16.2609	1210.74		16.2609	915.103		16.2609	900.431		16.2609	1201.28
16.3043	729.788		16.3043	644.468		16.3043	635.553		16.3043	693.634		16.3043	672.954		16.3043	968.302		16.3043	1226.46		16.3043	920.285		16.3043	896.954		16.3043	1211.12
16.3478	731.635		16.3478	648.066		16.3478	633.518		16.3478	675.054		16.3478	713.76		16.3478	975.931		16.3478	1192.67		16.3478	885.749		16.3478	905.367		16.3478	1197.42
16.3913	722.184		16.3913	642.181		16.3913	626.867		16.3913	659.113		16.3913	684.796		16.3913	976.042		16.3913	1232.9		16.3913	881.111		16.3913	887.092		16.3913	1193.32
16.4348	726.96		16.4348	642.751		16.4348	630.226		16.4348	656.514		16.4348	661.42		16.4348	967.609		16.4348	1238.53		16.4348	898.689		16.4348	896.101		16.4348	1214.09
16.4783	725.6		16.4783	643.611		16.4783	635.6		16.4783	655.314		16.4783	652.224		16.4783	964.78		16.4783	1204.63		16.4783	905.248		16.4783	894.826		16.4783	1208.7
16.5217	722.887		16.5217	646.384		16.5217	627.053		16.5217	651.444		16.5217	673.216		16.5217	959.936		16.5217	1251.72		16.5217	908.205		16.5217	891.688		16.5217	1201.07
16.5652	723.322		16.5652	667.869		16.5652	636.231		16.5652	653.49		16.5652	712.449		16.5652	959.589		16.5652	1257.3		16.5652	879		16.5652	891.532		16.5652	1192.98
16.6087	724.67		16.6087	747.644		16.6087	661.278		16.6087	705.274		16.6087	685.706		16.6087	958.93		16.6087	1263.57		16.6087	895.573		16.6087	877.67		16.6087	1187.01
16.6522	725.739		16.6522	760.354		16.6522	666.951		16.6522	694.258		16.6522	659.651		16.6522	956.98		16.6522	1277.67		16.6522	880.017		16.6522	880.771		16.6522	1180.02
16.6957	724.786		16.6957	718.708		16.6957	649.594		16.6957	676.64		16.6957	666.686		16.6957	983.393		16.6957	1269.33		16.6957	868.88		16.6957	893.798		16.6957	1154.07
16.7391	723.011		16.7391	692.329		16.7391	637.662		16.7391	659.249		16.7391	711.415		16.7391	952.696		16.7391	1226.92		16.7391	888.624		16.7391	919.514		16.7391	1174.76
16.7826	729.336		16.7826	685.772		16.7826	648.494		16.7826	657.394		16.7826	691.36		16.7826	977.385		16.7826	1259.03		16.7826	893.815		16.7826	956.991		16.7826	1173.77
16.8261	727.303		16.8261	689.282		16.8261	644.126		16.8261	653.416		16.8261	662.69		16.8261	965.621		16.8261	1247.65		16.8261	898.097		16.8261	940.991		16.8261	1188.63
16.8696	726.089		16.8696	724.736		16.8696	653.958		16.8696	653.295		16.8696	673.238		16.8696	953.886		16.8696	1249.32		16.8696	908.538		16.8696	960.624		16.8696	1191.97
16.913	729.286		16.913	737.266		16.913	654.944		16.913	691.578		16.913	714.497		16.913	941.546		16.913	1248.95		16.913	896.937		16.913	953.927		16.913	1185.19
16.9565	725.884		16.9565	697.277		16.9565	637.607		16.9565	698.812		16.9565	685.396		16.9565	939.179		16.9565	1254.47		16.9565	873.331		16.9565	949.587		16.9565	1238.23
17	723.389		17	662.451		17	633.185		17	682.953		17	658.306		17	933.999		17	1246.65		17	839.336		17	948.505		17	1242.59
17.0435	724.511		17.0435	650.118		17.0435	634.718		17.0435	669.177		17.0435	651.28		17.0435	959.492		17.0435	1222.96		17.0435	880.618		17.0435	946.532		17.0435	1189.51
17.087	729.042		17.087	650.698		17.087	628.616		17.087	658.642		17.087	700.221		17.087	1026.1		17.087	1229.88		17.087	881.695		17.087	938.725		17.087	1174.38
17.1304	726.079		17.1304	640.501		17.1304	626.776		17.1304	649.31		17.1304	698.406		17.1304	1038.66		17.1304	1215.54		17.1304	885.9		17.1304	941.642		17.1304	1217.98
17.1739	728.281		17.1739	640.399		17.1739	623.469		17.1739	651.552		17.1739	671.444		17.1739	1028.83		17.1739	1230.37		17.1739	892.601		17.1739	930.596		17.1739	1194.64
17.2174	727.945		17.2174	638.018		17.2174	626.75		17.2174	651.416		17.2174	652.302		17.2174	1023.02		17.2174	1215.73		17.2174	900.892		17.2174	947.312		17.2174	1234.35
17.2609	727.786		17.2609	637.317		17.2609	626.083		17.2609	650.88		17.2609	645.764		17.2609	1018.36		17.2609	1234.29		17.2609	903.903		17.2609	950.45		17.2609	1209.63
17.3043	727.014		17.3043	633.738		17.3043	619.707		17.3043	688.528		17.3043	641.589		17.3043	1006.81		17.3043	1219.18		17.3043	870.405		17.3043	933.303		17.3043	1238.08
17.3478	800.628		17.3478	648.351		17.3478	636.534		17.3478	704.633		17.3478	698.266		17.3478	1000.79		17.3478	1207.98		17.3478	884.524		17.3478	937.193		17.3478	1250.36
17.3913	979.036		17.3913	638.941		17.3913	626.936		17.3913	681.681		17.3913	693.827		17.3913	989.443		17.3913	1208.37		17.3913	872.322		17.3913	926.899		17.3913	1217.35
17.4348	986.309		17.4348	640.683		17.4348	626.889		17.4348	667.595		17.4348	670.429		17.4348	974.751		17.4348	1217.04		17.4348	882.544		17.4348	941.394		17.4348	1201.99
17.4783	964.602		17.4783	637.861		17.4783	624.25		17.4783	655.364		17.4783	650.999		17.4783	992.032		17.4783	1186.59		17.4783	868.16		17.4783	936.156		17.4783	1208.47
17.5217	984.472		17.5217	636.438		17.5217	629.943		17.5217	650.539		17.5217	642.925		17.5217	974.745		17.5217	1191.86		17.5217	859.273		17.5217	921.761		17.5217	1165.08
17.5652	976.652		17.5652	637.921		17.5652	627.235		17.5652	650.491		17.5652	643.17		17.5652	973.12		17.5652	1215.99		17.5652	880.359		17.5652	917.156		17.5652	1176.34
17.6087	957.2		17.6087	644.141		17.6087	623.503		17.6087	649.315		17.6087	698.62		17.6087	962.108		17.6087	1243.26		17.6087	864.393		17.6087	922.495		17.6087	1181.98
17.6522	945.966		17.6522	641.441		17.6522	630.656		17.6522	648.224		17.6522	697.236		17.6522	944.255		17.6522	1248.08		17.6522	861.895		17.6522	927.716		17.6522	1188.37
17.6957	910.969		17.6957	640.586		17.6957	618.18		17.6957	649.666		17.6957	669.785		17.6957	973.73		17.6957	1267.77		17.6957	857.333		17.6957	911.752		17.6957	1215.6
17.7391	862.046		17.7391	633.226		17.7391	619.532		17.7391	644.88		17.7391	646.748		17.7391	962.788		17.7391	1247.19		17.7391	863.963		17.7391	928.596		17.7391	1162.01
17.7826	829.906		17.7826	634.549		17.7826	624.318		17.7826	645.352		17.7826	641.901		17.7826	946.683		17.7826	1253.68		17.7826	876.578		17.7826	923.899		17.7826	1178.69
17.8261	817.322		17.8261	646.599		17.8261	633.679		17.8261	651.206		17.8261	693.83		17.8261	979.726		17.8261	1244.07		17.8261	879.359		17.8261	919.826		17.8261	1224.72
17.8696	803.422		17.8696	643.119		17.8696	623.991		17.8696	648.229		17.8696	698.868		17.8696	990.669		17.8696	1231.96		17.8696	878.188		17.8696	920.009		17.8696	1179.98
17.913	804.679		17.913	641.238		17.913	631.777		17.913	651.793		17.913	674.482		17.913	946.224		17.913	1251.64		17.913	875.151		17.913	910.147		17.913	1192.93
17.9565	789.869		17.9565	636.828		17.9565	621.023		17.9565	647.8		17.9565	651.569		17.9565	980.274		17.9565	1234.7		17.9565	869.117		17.9565	923.633		17.9565	1148.78
18	774.964		18	642.855		18	629.758		18	658.38		18	649.382		18	962.953		18	1227.05		18	860.06		18	914.817		18	1171.81
18.0435	757.108		18.0435	641.026		18.0435	635.016		18.0435	699.623		18.0435	676.707		18.0435	947.197		18.0435	1215.56		18.0435	844.259		18.0435	902.092		18.0435	1145.69
18.087	748.24		18.087	645.15		18.087	627.928		18.087	692.304		18.087	705.258		18.087	937.589		18.087	1206.57		18.087	851.006		18.087	919.954		18.087	1170.74
18.1304	737.717		18.1304	640.334		18.1304	625.929		18.1304	675.187		18.1304	675.524		18.1304	950.635		18.1304	1252.02		18.1304	853.598		18.1304	914.339		18.1304	1173.95
18.1739	732.153		18.1739	638.798		18.1739	626.475		18.1739	660.851		18.1739	655.32		18.1739	924.838		18.1739	1227.71		18.1739	835.023		18.1739	910.376		18.1739	1170.21
18.2174	726.791		18.2174	635.706		18.2174	624.899		18.2174	652.829		18.2174	645.895		18.2174	932.692		18.2174	1223.15		18.2174	847.348		18.2174	904.826		18.2174	1154.95
18.2609	723.267		18.2609	635.391		18.2609	628.332		18.2609	649.149		18.2609	644.74		18.2609	959.392		18.2609	1222.76		18.2609	857.157		18.2609	901.055		18.2609	1171.33
18.3043	726.034		18.3043	646.911		18.3043	631.782		18.3043	653.168		18.3043	712.281		18.3043	964.213		18.3043	1214.83		18.3043	845.331		18.3043	906.367		18.3043	1163.61
18.3478	724.595		18.3478	640.058		18.3478	625.463		18.3478	667.14		18.3478	689.659		18.3478	951.315		18.3478	1230.29		18.3478	862.94		18.3478	907.835		18.3478	1183.4
18.3913	727.106		18.3913	639.449		18.3913	631.181		18.3913	702.21		18.3913	663.6		18.3913	937.421		18.3913	1194.22		18.3913	839.379		18.3913	907		18.3913	1152.95
18.4348	722.636		18.4348	635.033		18.4348	630.666		18.4348	688.557		18.4348	647.648		18.4348	947.92		18.4348	1234.1		18.4348	833.236		18.4348	894.688		18.4348	1148.29
18.4783	721.448		18.4783	636.246		18.4783	628.188		18.4783	670.088		18.4783	642.878		18.4783	940.957		18.4783	1202.47		18.4783	839.006		18.4783	893.248		18.4783	1151.67
18.5217	715.086		18.5217	641.422		18.5217	627.14		18.5217	655.268		18.5217	686.061		18.5217	927.434		18.5217	1202.37		18.5217	835.037		18.5217	910.817		18.5217	1152.03
18.5652	721.771		18.5652	643.467		18.5652	628.251		18.5652	653.427		18.5652	699.293		18.5652	942.659		18.5652	1216.53		18.5652	839.678		18.5652	895.991		18.5652	1159.75
18.6087	718.476		18.6087	638.701		18.6087	625.075		18.6087	648.833		18.6087	670.51		18.6087	917.02		18.6087	1191.36		18.6087	843.04		18.6087	887.248		18.6087	1178.49
18.6522	721.068		18.6522	639.134		18.6522	627.758		18.6522	650.319		18.6522	652.192		18.6522	930.475		18.6522	1204.26		18.6522	841.291		18.6522	896.771		18.6522	1150.34
18.6957	724.831		18.6957	642.592		18.6957	629.433		18.6957	653.284		18.6957	649.653		18.6957	942.838		18.6957	1195.45		18.6957	858.769		18.6957	911.367		18.6957	1176.32
18.7391	721.096		18.7391	653.85		18.7391	631.221		18.7391	651.199		18.7391	701.07		18.7391	952.53		18.7391	1196.68		18.7391	843.826		18.7391	898.376		18.7391	1179.83
18.7826	724.438		18.7826	718.614		18.7826	650.322		18.7826	651.798		18.7826	694.834		18.7826	926.547		18.7826	1219.86		18.7826	845.111		18.7826	924.358		18.7826	1163.53
18.8261	721.95		18.8261	768.958		18.8261	663.173		18.8261	648.638		18.8261	663.521		18.8261	930.867		18.8261	1190.09		18.8261	837.55		18.8261	954.183		18.8261	1188.78
18.8696	719.841		18.8696	739.822		18.8696	662.533		18.8696	647.82		18.8696	664.063		18.8696	912.06		18.8696	1171.65		18.8696	819.718		18.8696	955.78		18.8696	1165.7
18.913	717.894		18.913	691.578		18.913	637.044		18.913	646.487		18.913	704.189		18.913	920.236		18.913	1181.81		18.913	864.516		18.913	956.45		18.913	1172.25
18.9565	717.587		18.9565	655.317		18.9565	629.495		18.9565	648.858		18.9565	682.086		18.9565	905.269		18.9565	1175.44		18.9565	833.63		18.9565	957.092		18.9565	1186.82
19	718.938		19	643.565		19	623.908		19	649.195		19	657.238		19	911.815		19	1174.15		19	847.57		19	950.413		19	1169.77
19.0435	719.286		19.0435	639.352		19.0435	625.557		19.0435	649.001		19.0435	647.263		19.0435	918.077		19.0435	1164.04		19.0435	826.732		19.0435	962.073		19.0435	1191.99
19.087	719.306		19.087	636.791		19.087	626.924		19.087	647.696		19.087	642.597		19.087	922.197		19.087	1173.91		19.087	847.991		19.087	955.431		19.087	1169.23
19.1304	720.028		19.1304	641.918		19.1304	627.697		19.1304	646.261		19.1304	698.009		19.1304	911.588		19.1304	1159.79		19.1304	840.125		19.1304	936.257		19.1304	1198.47
19.1739	843.326		19.1739	638.54		19.1739	627.438		19.1739	647.276		19.1739	688.911		19.1739	902.451		19.1739	1155.06		19.1739	837.077		19.1739	941.394		19.1739	1193.19
19.2174	971.934		19.2174	634.876		19.2174	626.444		19.2174	645.249		19.2174	660.438		19.2174	903.239		19.2174	1142.7		19.2174	853.122		19.2174	938.312		19.2174	1206.8
19.2609	948.668		19.2609	633.417		19.2609	623.208		19.2609	646.588		19.2609	646.396		19.2609	904.6		19.2609	1134.88		19.2609	829.259		19.2609	941.523		19.2609	1172.73
19.3043	882.419		19.3043	634.913		19.3043	628.503		19.3043	647.616		19.3043	642.371		19.3043	898.8		19.3043	1168.57		19.3043	843.732		19.3043	936.505		19.3043	1166.81
19.3478	821.283		19.3478	635.61		19.3478	628.916		19.3478	647.516		19.3478	642.233		19.3478	930.748		19.3478	1157.06		19.3478	838.496		19.3478	935.835		19.3478	1197.15
19.3913	849.164		19.3913	639.544		19.3913	621.167		19.3913	645.116		19.3913	696.912		19.3913	907.03		19.3913	1143.79		19.3913	833.795		19.3913	923.275		19.3913	1185.75
19.4348	954.798		19.4348	639.6		19.4348	628.316		19.4348	647.484		19.4348	689.347		19.4348	896.406		19.4348	1153.27		19.4348	847.029		19.4348	927.688		19.4348	1209.29
19.4783	958.517		19.4783	635.737		19.4783	621.406		19.4783	646.538		19.4783	662.158		19.4783	908.441		19.4783	1147.46		19.4783	822.664		19.4783	932.422		19.4783	1174.29
19.5217	921.618		19.5217	636.547		19.5217	626.057		19.5217	648.043		19.5217	647.747		19.5217	886.762		19.5217	1149.41		19.5217	824.205		19.5217	923.422		19.5217	1185.95
19.5652	885.191		19.5652	635.231		19.5652	626.719		19.5652	647.685		19.5652	643.123		19.5652	896.294		19.5652	1140.69		19.5652	830.128		19.5652	923.826		19.5652	1170.84
19.6087	850.258		19.6087	636.783		19.6087	628.365		19.6087	646.52		19.6087	654.772		19.6087	912.836		19.6087	1153.26		19.6087	820.96		19.6087	920.899		19.6087	1175.08
19.6522	844.496		19.6522	643.16		19.6522	631.658		19.6522	648.895		19.6522	700.906		19.6522	879.981		19.6522	1146.15		19.6522	826.692		19.6522	906.45		19.6522	1175.12
19.6957	838.097		19.6957	636.165		19.6957	623.277		19.6957	646.185		19.6957	675.66		19.6957	885.931		19.6957	1146.02		19.6957	811.291		19.6957	923.266		19.6957	1173.06
19.7391	819.177		19.7391	636.124		19.7391	627.426		19.7391	646.977		19.7391	654.876		19.7391	895.714		19.7391	1148.41		19.7391	818.336		19.7391	926.284		19.7391	1153
19.7826	795.533		19.7826	640.188		19.7826	623.858		19.7826	651.646		19.7826	648.653		19.7826	888.61		19.7826	1180.4		19.7826	839.006		19.7826	926.908		19.7826	1205.66
19.8261	770.418		19.8261	646.2		19.8261	624.662		19.8261	651.196		19.8261	664.34		19.8261	910.665		19.8261	1188.79		19.8261	834.06		19.8261	908.404		19.8261	1235.96
19.8696	756.924		19.8696	692.438		19.8696	647.84		19.8696	650.076		19.8696	700.232		19.8696	897.041		19.8696	1203.62		19.8696	843.097		19.8696	915.523		19.8696	1232.33
19.913	749.155		19.913	770.504		19.913	669.26		19.913	647.398		19.913	674.726		19.913	882.005		19.913	1199.09		19.913	827.157		19.913	916.174		19.913	1256.17
19.9565	743.959		19.9565	754.463		19.9565	665.686		19.9565	658.587		19.9565	654.668		19.9565	898.64		19.9565	1192.79		19.9565	822.222		19.9565	911.743		19.9565	1236.2
20	735.519		20	720.317		20	653.994		20	660.481		20	674.952		20	874.153		20	1206.13		20	846.316		20	916.229		20	1265.26
20.0435	728.676		20.0435	730.669		20.0435	654.44		20.0435	658.384		20.0435	697.675		20.0435	877.021		20.0435	1199.59		20.0435	813.638		20.0435	900.697		20.0435	1255
20.087	719.84		20.087	746.029		20.087	650.486		20.087	657.871		20.087	671.705		20.087	863.491		20.087	1189.97		20.087	804.293		20.087	902.642		20.087	1254.44
20.1304	715.498		20.1304	734.624		20.1304	651.341		20.1304	655.22		20.1304	651.939		20.1304	880.853		20.1304	1200.72		20.1304	800.675		20.1304	908.312		20.1304	1214.27
20.1739	716.456		20.1739	715.555		20.1739	648.114		20.1739	655.428		20.1739	681.47		20.1739	901.28		20.1739	1187.51		20.1739	817.407		20.1739	880.606		20.1739	1229.61
20.2174	717.15		20.2174	696.094		20.2174	637.738		20.2174	653.802		20.2174	693.132		20.2174	926.397		20.2174	1182.79		20.2174	836.228		20.2174	856.661		20.2174	1233.53
20.2609	717.036		20.2609	667.767		20.2609	627.993		20.2609	655.336		20.2609	667.605		20.2609	905.459		20.2609	1189.96		20.2609	832.427		20.2609	858.624		20.2609	1220.52
20.3043	718.895		20.3043	649.816		20.3043	629.045		20.3043	657.136		20.3043	652.846		20.3043	901.93		20.3043	1176.41		20.3043	829.632		20.3043	851.807		20.3043	1227.92
20.3478	715.418		20.3478	640.998		20.3478	626.226		20.3478	683.804		20.3478	659.04		20.3478	889.992		20.3478	1188.77		20.3478	821.125		20.3478	860.257		20.3478	1204.12
20.3913	717.387		20.3913	643.419		20.3913	632.477		20.3913	700.5		20.3913	700.903		20.3913	884.508		20.3913	1173.89		20.3913	817.43		20.3913	855.862		20.3913	1200.06
20.4348	715.236		20.4348	636.635		20.4348	621.913		20.4348	683.24		20.4348	675.697		20.4348	895.131		20.4348	1205.44		20.4348	807.348		20.4348	858.633		20.4348	1233.13
20.4783	715.435		20.4783	636.086		20.4783	621.789		20.4783	666.606		20.4783	652.701		20.4783	861.191		20.4783	1176.03		20.4783	816.84		20.4783	861.376		20.4783	1182.17
20.5217	708.651		20.5217	631.742		20.5217	623.22		20.5217	652.626		20.5217	639.622		20.5217	869.365		20.5217	1182.96		20.5217	796.518		20.5217	851.606		20.5217	1200.33
20.5652	715.494		20.5652	636.112		20.5652	624.856		20.5652	653.012		20.5652	642.118		20.5652	882.595		20.5652	1184.24		20.5652	813.561		20.5652	866.89		20.5652	1233.43
20.6087	716.556		20.6087	638.949		20.6087	623.255		20.6087	650.862		20.6087	673.029		20.6087	880.214		20.6087	1162.59		20.6087	812.308		20.6087	877.275		20.6087	1221.26
20.6522	716.235		20.6522	638.92		20.6522	624.938		20.6522	648.731		20.6522	693.335		20.6522	877.863		20.6522	1170.97		20.6522	824.855		20.6522	860.119		20.6522	1223.72
20.6957	715.133		20.6957	634.41		20.6957	618.61		20.6957	647.641		20.6957	666.553		20.6957	893.154		20.6957	1168.07		20.6957	811.433		20.6957	864.862		20.6957	1214.39
20.7391	715.66		20.7391	634.117		20.7391	619.224		20.7391	649.454		20.7391	648.172		20.7391	901.26		20.7391	1175.61		20.7391	832.615		20.7391	866.165		20.7391	1208.09
20.7826	713.44		20.7826	632.696		20.7826	622.881		20.7826	693.193		20.7826	641.008		20.7826	945.602		20.7826	1167.31		20.7826	814.268		20.7826	868.202		20.7826	1181.97
20.8261	718.619		20.8261	637.505		20.8261	626.573		20.8261	693.327		20.8261	643.338		20.8261	976.069		20.8261	1147.97		20.8261	809.444		20.8261	875.725		20.8261	1204.33
20.8696	714.02		20.8696	642.858		20.8696	628.449		20.8696	674.731		20.8696	697.957		20.8696	963.756		20.8696	1152.94		20.8696	799.513		20.8696	860.349		20.8696	1182.44
20.913	714.08		20.913	639.639		20.913	624.369		20.913	660.36		20.913	681.305		20.913	959.351		20.913	1139.79		20.913	813.199		20.913	863.725		20.913	1180.02
20.9565	718.019		20.9565	637.947		20.9565	622.172		20.9565	654.963		20.9565	660.216		20.9565	971.543		20.9565	1150.18		20.9565	824.718		20.9565	863.642		20.9565	1177.02
21	714.869		21	633.752		21	623.327		21	648.873		21	645.046		21	981.895		21	1144.38		21	821.054		21	875.275		21	1165.02
21.0435	718.79		21.0435	637.333		21.0435	625.039		21.0435	650.205		21.0435	642.728		21.0435	965.98		21.0435	1168.24		21.0435	817.678		21.0435	874.404		21.0435	1159.08
21.087	722.17		21.087	641.525		21.087	619.824		21.087	649.887		21.087	694.264		21.087	981.705		21.087	1134.17		21.087	823.949		21.087	863.119		21.087	1177.25
21.1304	850.527		21.1304	636.313		21.1304	622.097		21.1304	694.848		21.1304	678.537		21.1304	957.598		21.1304	1134.53		21.1304	804.709		21.1304	867.174		21.1304	1202.62
21.1739	967.658		21.1739	637.73		21.1739	632.153		21.1739	692.165		21.1739	657.975		21.1739	936.862		21.1739	1132.12		21.1739	792.846		21.1739	861.835		21.1739	1177
21.2174	948.305		21.2174	639.638		21.2174	628.116		21.2174	677.317		21.2174	646.05		21.2174	959.485		21.2174	1132.96		21.2174	816.017		21.2174	865.44		21.2174	1160.81
21.2609	891.808		21.2609	636.34		21.2609	628.709		21.2609	659.23		21.2609	641.645		21.2609	934.372		21.2609	1133.07		21.2609	818.59		21.2609	882.706		21.2609	1170.56
21.3043	890.325		21.3043	639.201		21.3043	623.818		21.3043	648.573		21.3043	693.034		21.3043	923.802		21.3043	1110.67		21.3043	777.464		21.3043	900.101		21.3043	1149.79
21.3478	930.955		21.3478	636.286		21.3478	623.357		21.3478	647.69		21.3478	676.255		21.3478	913.957		21.3478	1119.85		21.3478	798.484		21.3478	928.835		21.3478	1143.59
21.3913	916.489		21.3913	634.995		21.3913	621.061		21.3913	647.826		21.3913	651.522		21.3913	923.776		21.3913	1099.85		21.3913	797.721		21.3913	923.908		21.3913	1158.61
21.4348	899.093		21.4348	640.489		21.4348	626.238		21.4348	647.423		21.4348	640.375		21.4348	911.238		21.4348	1097.24		21.4348	816.795		21.4348	923.982		21.4348	1168.87
21.4783	893.843		21.4783	727.316		21.4783	654.458		21.4783	649.441		21.4783	668.522		21.4783	924.808		21.4783	1116.44		21.4783	828.937		21.4783	917.716		21.4783	1162.44
21.5217	886.43		21.5217	759.241		21.5217	663.099		21.5217	692.958		21.5217	686.966		21.5217	928.782		21.5217	1109.65		21.5217	813.92		21.5217	908.44		21.5217	1186.26
21.5652	861.502		21.5652	731.695		21.5652	651.394		21.5652	685.52		21.5652	661.404		21.5652	929.699		21.5652	1093.36		21.5652	783.766		21.5652	912.037		21.5652	1158.09
21.6087	831.078		21.6087	744.203		21.6087	658.317		21.6087	671.406		21.6087	645.655		21.6087	907.991		21.6087	1101.18		21.6087	781.63		21.6087	908.578		21.6087	1170.44
21.6522	796.058		21.6522	750.781		21.6522	661.109		21.6522	657.46		21.6522	680.628		21.6522	908.039		21.6522	1111.09		21.6522	790.199		21.6522	912.257		21.6522	1180.37
21.6957	770.635		21.6957	737.266		21.6957	653.951		21.6957	649.609		21.6957	684.758		21.6957	908.159		21.6957	1131.92		21.6957	796.587		21.6957	904.284		21.6957	1173.63
21.7391	747.796		21.7391	712.348		21.7391	651.815		21.7391	649.15		21.7391	660.121		21.7391	907.479		21.7391	1100.17		21.7391	792.533		21.7391	896.817		21.7391	1151.92
21.7826	735.018		21.7826	703.851		21.7826	646.551		21.7826	649.501		21.7826	646.999		21.7826	911.048		21.7826	1080.96		21.7826	793.077		21.7826	894.624		21.7826	1175.44
21.8261	729.077		21.8261	706.846		21.8261	644.58		21.8261	648.601		21.8261	692.052		21.8261	905.716		21.8261	1091.61		21.8261	801.795		21.8261	892.44		21.8261	1150.49
21.8696	719.547		21.8696	699.876		21.8696	629.292		21.8696	645.493		21.8696	678.068		21.8696	912.5		21.8696	1091.86		21.8696	804.313		21.8696	894.367		21.8696	1148.01
21.913	718.777		21.913	693.595		21.913	636.69		21.913	692.621		21.913	656.507		21.913	921.301		21.913	1089.52		21.913	833.464		21.913	914.743		21.913	1164.04
21.9565	713.438		21.9565	679.53		21.9565	632.658		21.9565	687.781		21.9565	646.694		21.9565	909.341		21.9565	1079.65		21.9565	804.105		21.9565	882.404		21.9565	1167.43
22	710.097		22	671.77		22	626.993		22	671.227		22	688.236		22	928.185		22	1065.97		22	793.652		22	895.33		22	1135.21
22.0435	711.09		22.0435	651.994		22.0435	628.822		22.0435	656.039		22.0435	668.897		22.0435	910.233		22.0435	1066.84		22.0435	799.199		22.0435	888.853		22.0435	1173.81
22.087	710.725		22.087	642.812		22.087	620.862		22.087	651.136		22.087	647.524		22.087	908.666		22.087	1083.72		22.087	793.758		22.087	900.009		22.087	1155.68
22.1304	712.845		22.1304	637.873		22.1304	619.763		22.1304	649.006		22.1304	638.964		22.1304	906.369		22.1304	1081.23		22.1304	816.875		22.1304	896.22		22.1304	1144.56
22.1739	711.464		22.1739	640.713		22.1739	618.02		22.1739	648.908		22.1739	672.982		22.1739	922.439		22.1739	1131.19		22.1739	832.991		22.1739	890.578		22.1739	1137.57
22.2174	709.876		22.2174	635.456		22.2174	619.725		22.2174	645.033		22.2174	683.028		22.2174	902.807		22.2174	1133.89		22.2174	828.963		22.2174	875.495		22.2174	1135.78
22.2609	704.855		22.2609	632.332		22.2609	617.03		22.2609	644.433		22.2609	658.094		22.2609	886.178		22.2609	1117.45		22.2609	798.715		22.2609	878.853		22.2609	1128.56
22.3043	704.142		22.3043	633.454		22.3043	623.036		22.3043	645.849		22.3043	641.774		22.3043	884.999		22.3043	1123.17		22.3043	790.085		22.3043	875.33		22.3043	1136.35
22.3478	701.415		22.3478	632.861		22.3478	623.551		22.3478	662.179		22.3478	635.597		22.3478	895.685		22.3478	1112.73		22.3478	798.299		22.3478	864.725		22.3478	1094.03
22.3913	704.517		22.3913	631.958		22.3913	620.828		22.3913	692.464		22.3913	633.764		22.3913	871.64		22.3913	1102.65		22.3913	814.071		22.3913	867.817		22.3913	1095.49
22.4348	709.705		22.4348	639.457		22.4348	625.687		22.4348	688.869		22.4348	677.092		22.4348	901.661		22.4348	1123.94		22.4348	793.82		22.4348	870.45		22.4348	1115.09
22.4783	708.559		22.4783	637.647		22.4783	624.414		22.4783	677.73		22.4783	681.043		22.4783	886.385		22.4783	1108.18		22.4783	797.994		22.4783	880.394		22.4783	1129.63
22.5217	704.563		22.5217	631.769		22.5217	613.447		22.5217	661.738		22.5217	651.945		22.5217	905.551		22.5217	1114.66		22.5217	814.447		22.5217	861.761		22.5217	1114.57
22.5652	706.054		22.5652	630.044		22.5652	619.457		22.5652	656.501		22.5652	637.353		22.5652	913.319		22.5652	1122.14		22.5652	821.427		22.5652	871.927		22.5652	1118.63
22.6087	709.195		22.6087	632.557		22.6087	616.925		22.6087	656.647		22.6087	635.508		22.6087	910.205		22.6087	1116.77		22.6087	825.376		22.6087	883		22.6087	1128.11
22.6522	711.684		22.6522	639.756		22.6522	623.331		22.6522	659.364		22.6522	663.009		22.6522	891.266		22.6522	1099.8		22.6522	820.715		22.6522	873.532		22.6522	1098.73
22.6957	707.551		22.6957	635.459		22.6957	618.514		22.6957	652.179		22.6957	682.383		22.6957	906.935		22.6957	1119.81		22.6957	811.695		22.6957	873.991		22.6957	1129.81
22.7391	708.206		22.7391	632.241		22.7391	616.798		22.7391	690.448		22.7391	657.048		22.7391	896.032		22.7391	1105.03		22.7391	795.667		22.7391	880.826		22.7391	1142.42
22.7826	708.564		22.7826	630.512		22.7826	617.045		22.7826	692.339		22.7826	638.452		22.7826	885.28		22.7826	1079.49		22.7826	814.658		22.7826	878.578		22.7826	1137.35
22.8261	737.908		22.8261	635.372		22.8261	623.962		22.8261	683.458		22.8261	638.366		22.8261	902.114		22.8261	1106.24		22.8261	790.151		22.8261	873.147		22.8261	1143.23
22.8696	921.587		22.8696	639.081		22.8696	622.118		22.8696	666.155		22.8696	674.154		22.8696	890.121		22.8696	1079.96		22.8696	817.393		22.8696	869.541		22.8696	1104.34
22.913	947.743		22.913	635.572		22.913	620.098		22.913	657.021		22.913	675.9		22.913	875.032		22.913	1067.45		22.913	806.296		22.913	865.927		22.913	1086.69
22.9565	925.341		22.9565	634.017		22.9565	620.281		22.9565	658.553		22.9565	655.077		22.9565	872.316		22.9565	1088.2		22.9565	782.687		22.9565	864.927		22.9565	1097.31
23	933.294		23	635.79		23	617.896		23	658.617		23	642.199		23	881.772		23	1093.43		23	819.482		23	856.495		23	1138.86
23.0435	934.681		23.0435	639.544		23.0435	620.838		23.0435	657.928		23.0435	654.574		23.0435	876.257		23.0435	1101.76		23.0435	800.912		23.0435	860.284		23.0435	1117.4
23.087	913.233		23.087	673.787		23.087	633.153		23.087	651.27		23.087	684.068		23.087	883.329		23.087	1060.67		23.087	794.305		23.087	854.394		23.087	1156.68
23.1304	907.067		23.1304	755.789		23.1304	655.403		23.1304	652.266		23.1304	663.519		23.1304	891.338		23.1304	1080.35		23.1304	811.225		23.1304	864.028		23.1304	1183.4
23.1739	911.358		23.1739	742.915		23.1739	655.61		23.1739	653.839		23.1739	647.21		23.1739	872.338		23.1739	1125.71		23.1739	802.906		23.1739	860.248		23.1739	1195.14
23.2174	891.4		23.2174	716.962		23.2174	648.003		23.2174	652.516		23.2174	676.538		23.2174	866.959		23.2174	1131.31		23.2174	795.718		23.2174	855		23.2174	1185.06
23.2609	853.851		23.2609	700.451		23.2609	630.286		23.2609	648.178		23.2609	675.003		23.2609	859.66		23.2609	1133.2		23.2609	802.863		23.2609	859.862		23.2609	1192.46
23.3043	818.72		23.3043	710.937		23.3043	642.84		23.3043	686.608		23.3043	652.478		23.3043	879.867		23.3043	1108.58		23.3043	797.479		23.3043	850.505		23.3043	1213.88
23.3478	796.618		23.3478	706.945		23.3478	641.987		23.3478	696.186		23.3478	645.758		23.3478	873.075		23.3478	1129.79		23.3478	795.789		23.3478	852.018		23.3478	1169.33
23.3913	780.781		23.3913	695.163		23.3913	634.243		23.3913	679.886		23.3913	690.337		23.3913	873.711		23.3913	1114.27		23.3913	772.382		23.3913	847.615		23.3913	1208.05
23.4348	765.276		23.4348	672.787		23.4348	635.37		23.4348	672.022		23.4348	674.189		23.4348	877.343		23.4348	1128.66		23.4348	811.071		23.4348	859.138		23.4348	1187.17
23.4783	739.808		23.4783	647.976		23.4783	624.419		23.4783	662.788		23.4783	650.615		23.4783	869.515		23.4783	1117.02		23.4783	785.105		23.4783	843.578		23.4783	1162.82
23.5217	723.689		23.5217	638.669		23.5217	619.487		23.5217	658.675		23.5217	637.416		23.5217	863.744		23.5217	1112.58		23.5217	807.359		23.5217	859.385		23.5217	1136.24
23.5652	716.802		23.5652	637.132		23.5652	616.785		23.5652	656.5		23.5652	656.005		23.5652	865.587		23.5652	1134.16		23.5652	831.533		23.5652	857.78		23.5652	1154.8
23.6087	710.707		23.6087	638.074		23.6087	622.125		23.6087	655.455		23.6087	687.168		23.6087	866.453		23.6087	1115.01		23.6087	813.701		23.6087	849.119		23.6087	1162.91
23.6522	705.131		23.6522	631.024		23.6522	617.186		23.6522	679.009		23.6522	659.035		23.6522	885.966		23.6522	1107.69		23.6522	827.667		23.6522	845.193		23.6522	1147.13
23.6957	703.61		23.6957	628.128		23.6957	615.279		23.6957	691.734		23.6957	636.92		23.6957	856.31		23.6957	1105.09		23.6957	822.16		23.6957	830.459		23.6957	1147.49
23.7391	704.198		23.7391	629.867		23.7391	613.681		23.7391	680.341		23.7391	633.489		23.7391	866.52		23.7391	1091.84		23.7391	829.225		23.7391	836.908		23.7391	1154.51
23.7826	702.873		23.7826	633.606		23.7826	617.078		23.7826	663.824		23.7826	661.272		23.7826	883.313		23.7826	1101.5		23.7826	833.521		23.7826	841.853		23.7826	1135.88
23.8261	707.599		23.8261	636.556		23.8261	619.21		23.8261	655.371		23.8261	678.615		23.8261	845.564		23.8261	1098.8		23.8261	856.242		23.8261	847.128		23.8261	1178.6
23.8696	710.089		23.8696	635.027		23.8696	622.374		23.8696	654.844		23.8696	657.475		23.8696	863.66		23.8696	1124.72		23.8696	861.291		23.8696	858.211		23.8696	1139
23.913	705.107		23.913	631.831		23.913	613.938		23.913	650.075		23.913	638.704		23.913	881.151		23.913	1109.35		23.913	852.912		23.913	857.523		23.913	1153.79
23.9565	705.979		23.9565	632.082		23.9565	618.892		23.9565	650.729		23.9565	634.172		23.9565	865.716		23.9565	1092.9		23.9565	863.026		23.9565	849.853		23.9565	1188.33
24	702.927		24	636.964		24	619.96		24	690.184		24	677.263		24	893.064		24	1076.49		24	834.43		24	834.807		24	1179.39
24.0435	707.223		24.0435	638.349		24.0435	625.553		24.0435	692.767		24.0435	678.301		24.0435	879.064		24.0435	1115.26		24.0435	835.328		24.0435	844.312		24.0435	1198.8
24.087	703.396		24.087	631.524		24.087	624.152		24.087	676		24.087	649.989		24.087	847.335		24.087	1104.13		24.087	868.895		24.087	852.642		24.087	1183.12
24.1304	707.707		24.1304	631.597		24.1304	621.054		24.1304	661.524		24.1304	637.747		24.1304	871.108		24.1304	1098.69		24.1304	852.373		24.1304	844.67		24.1304	1203.84
24.1739	704.706		24.1739	631.122		24.1739	620.428		24.1739	652.092		24.1739	634.922		24.1739	868.307		24.1739	1090.92		24.1739	843.487		24.1739	850.239		24.1739	1181.52
24.2174	705.646		24.2174	637.333		24.2174	615.999		24.2174	658.1		24.2174	684.088		24.2174	852.498		24.2174	1076.58		24.2174	870.544		24.2174	834.294		24.2174	1177.58
24.2609	705.08		24.2609	631.29		24.2609	618.005		24.2609	655.456		24.2609	662.878		24.2609	851.811		24.2609	1077.19		24.2609	844.764		24.2609	835.156		24.2609	1160.45
24.3043	704.728		24.3043	628.674		24.3043	609.32		24.3043	654.176		24.3043	642.903		24.3043	868.035		24.3043	1089.28		24.3043	870.362		24.3043	839.193		24.3043	1154.37
24.3478	711.015		24.3478	632.799		24.3478	625.279		24.3478	659.522		24.3478	636.989		24.3478	867.337		24.3478	1118.58		24.3478	846.148		24.3478	844.385		24.3478	1159.89
24.3913	837.998		24.3913	631.364		24.3913	619.916		24.3913	700.574		24.3913	637.588		24.3913	873.567		24.3913	1119.3		24.3913	846.621		24.3913	835.569		24.3913	1144.51
24.4348	939.003		24.4348	638.544		24.4348	625.119		24.4348	692.944		24.4348	684.09		24.4348	839.425		24.4348	1104.71		24.4348	840.669		24.4348	824.468		24.4348	1162.26
24.4783	929.96		24.4783	638.536		24.4783	624.538		24.4783	679.256		24.4783	665.265		24.4783	859.469		24.4783	1081.39		24.4783	821.946		24.4783	840.523		24.4783	1174.94
24.5217	893.962		24.5217	633.079		24.5217	616.175		24.5217	662.072		24.5217	641.975		24.5217	847.234		24.5217	1124.06		24.5217	854.547		24.5217	847.606		24.5217	1123.89
24.5652	885.423		24.5652	632.996		24.5652	622.951		24.5652	653.486		24.5652	632.789		24.5652	850.135		24.5652	1129.65		24.5652	825.45		24.5652	835.798		24.5652	1140.78
24.6087	910.389		24.6087	643.154		24.6087	620.454		24.6087	652.016		24.6087	656.654		24.6087	859.695		24.6087	1095.53		24.6087	836.952		24.6087	826.633		24.6087	1129.77
24.6522	903.157		24.6522	702.45		24.6522	642.67		24.6522	653.979		24.6522	680.458		24.6522	851.127		24.6522	1098.16		24.6522	843.601		24.6522	836.578		24.6522	1137.7
24.6957	877.778		24.6957	755.976		24.6957	653.117		24.6957	653.338		24.6957	656.386		24.6957	838.996		24.6957	1084.47		24.6957	832.669		24.6957	833.22		24.6957	1171.62
24.7391	855.768		24.7391	740.594		24.7391	656.427		24.7391	689.952		24.7391	636.788		24.7391	839.223		24.7391	1097.13		24.7391	817.635		24.7391	836.156		24.7391	1123.97
24.7826	850.906		24.7826	737.484		24.7826	648.048		24.7826	699.049		24.7826	674.61		24.7826	845.087		24.7826	1080.29		24.7826	823.63		24.7826	838.807		24.7826	1139.24
24.8261	844.592		24.8261	737.126		24.8261	650.076		24.8261	689.153		24.8261	676.955		24.8261	850.889		24.8261	1071		24.8261	809.823		24.8261	838.431		24.8261	1158.86
24.8696	814.912		24.8696	711.131		24.8696	635.57		24.8696	669.079		24.8696	649.189		24.8696	850.58		24.8696	1079.2		24.8696	825.51		24.8696	851.092		24.8696	1162.1
24.913	791.746		24.913	706.536		24.913	648.411		24.913	662.303		24.913	644.358		24.913	863.569		24.913	1080.85		24.913	837.986		24.913	882.128		24.913	1151.12
24.9565	768.105		24.9565	701.403		24.9565	635.08		24.9565	659.003		24.9565	687.099		24.9565	870.673		24.9565	1085.88		24.9565	839.764		24.9565	886.055		24.9565	1193.08
25	744.926		25	664.102		25	619.78		25	669.336		25	663.584		25	853.547		25	1085.8		25	824.82		25	874.697		25	1139.3
25.0435	733.498		25.0435	644.117		25.0435	617.956		25.0435	698.593		25.0435	645.348		25.0435	862.229		25.0435	1091.63		25.0435	836.843		25.0435	876.018		25.0435	1132.45
25.087	719.744		25.087	637.609		25.087	624.525		25.087	687.26		25.087	634.544		25.087	858.84		25.087	1124.67		25.087	794.57		25.087	880.073		25.087	1122.67
25.1304	711.748		25.1304	639.335		25.1304	616.508		25.1304	671.082		25.1304	669.6		25.1304	912.431		25.1304	1111.84		25.1304	820.031		25.1304	874.596		25.1304	1136.06
25.1739	706.673		25.1739	633.396		25.1739	619.012		25.1739	656.203		25.1739	666.035		25.1739	899.37		25.1739	1098.34		25.1739	807.917		25.1739	862.532		25.1739	1152.89
25.2174	708.358		25.2174	630.674		25.2174	615.014		25.2174	650.011		25.2174	645.142		25.2174	927.198		25.2174	1115.15		25.2174	825.063		25.2174	864.688		25.2174	1151.66
25.2609	707.029		25.2609	629.175		25.2609	615.902		25.2609	649.471		25.2609	632.837		25.2609	912.171		25.2609	1107.51		25.2609	825.553		25.2609	871.055		25.2609	1135.85
25.3043	707.139		25.3043	633.361		25.3043	623.039		25.3043	651.416		25.3043	631.977		25.3043	919.333		25.3043	1121.06		25.3043	839.063		25.3043	865.257		25.3043	1123.33
25.3478	706.632		25.3478	635.465		25.3478	618.892		25.3478	657.085		25.3478	644.693		25.3478	932.022		25.3478	1115.46		25.3478	850.407		25.3478	874.954		25.3478	1157.35
25.3913	704.233		25.3913	634.129		25.3913	616.252		25.3913	654.423		25.3913	676.932		25.3913	915.193		25.3913	1096.26		25.3913	820.724		25.3913	859.22		25.3913	1122.76
25.4348	702.735		25.4348	632.65		25.4348	618.474		25.4348	664.807		25.4348	656.017		25.4348	902.93		25.4348	1102.53		25.4348	823.507		25.4348	855.101		25.4348	1138.06
25.4783	700.592		25.4783	630.035		25.4783	620.145		25.4783	698.331		25.4783	635.484		25.4783	906.361		25.4783	1076.84		25.4783	815.88		25.4783	850.073		25.4783	1110.74
25.5217	699.611		25.5217	630.746		25.5217	623.026		25.5217	690.014		25.5217	629.404		25.5217	894.768		25.5217	1082.62		25.5217	786.419		25.5217	839.716		25.5217	1126.57
25.5652	699.26		25.5652	628.973		25.5652	620.204		25.5652	672.9		25.5652	627.075		25.5652	909.422		25.5652	1089.51		25.5652	827.826		25.5652	833.89		25.5652	1121.22
25.6087	704.067		25.6087	637.822		25.6087	624.74		25.6087	662.358		25.6087	678.298		25.6087	915.985		25.6087	1076.82		25.6087	823.094		25.6087	853.018		25.6087	1118.76
25.6522	705.203		25.6522	634.846		25.6522	616.379		25.6522	655.168		25.6522	665.465		25.6522	904.34		25.6522	1079.23		25.6522	843.786		25.6522	847.33		25.6522	1135.44
25.6957	700.986		25.6957	630.125		25.6957	615.982		25.6957	650.913		25.6957	640.719		25.6957	897.744		25.6957	1066.12		25.6957	819.735		25.6957	849.101		25.6957	1117.13
25.7391	703.995		25.7391	630.536		25.7391	618.578		25.7391	650.357		25.7391	631.737		25.7391	900.132		25.7391	1064.57		25.7391	822.903		25.7391	839.477		25.7391	1136.76
25.7826	702.456		25.7826	630.493		25.7826	615.845		25.7826	647.45		25.7826	637.345		25.7826	893.276		25.7826	1065.06		25.7826	831.311		25.7826	840.064		25.7826	1118.06
25.8261	706.657		25.8261	636.829		25.8261	617.209		25.8261	660.169		25.8261	677.643		25.8261	901.073		25.8261	1074.76		25.8261	827.758		25.8261	853.413		25.8261	1094.57
25.8696	705.065		25.8696	634.092		25.8696	620.318		25.8696	693.297		25.8696	657.345		25.8696	885.222		25.8696	1069.06		25.8696	812.615		25.8696	844.789		25.8696	1133.07
25.913	703.158		25.913	630.159		25.913	622.7		25.913	681.978		25.913	635.085		25.913	900.847		25.913	1059.25		25.913	805.832		25.913	831.725		25.913	1120.95
25.9565	708.483		25.9565	632.953		25.9565	617.87		25.9565	672		25.9565	628.492		25.9565	887.633		25.9565	1048.67		25.9565	818.325		25.9565	843.679		25.9565	1132.96
26	817.997		26	637.194		26	620.862		26	663.632		26	657.52		26	896.117		26	1078.79		26	830.051		26	846.743		26	1122.91
26.0435	926.382		26.0435	642.133		26.0435	620.232		26.0435	659.076		26.0435	671.055		26.0435	870.112		26.0435	1064.66		26.0435	789.687		26.0435	836.028		26.0435	1086.64
26.087	912.745		26.087	640.81		26.087	620.069		26.087	656.115		26.087	645.869		26.087	868.819		26.087	1046.23		26.087	775.037		26.087	828.67		26.087	1108.79
CURARE
Muscle 1			Muscle 2			Muscle 3			Muscle 4			Muscle 5			Neuron 1			Neuron 2			Neuron 3			Neuron 4			Neuron 5
Times (s)			Times (s)			Times (s)			Times (s)			Times (s)			Times (s)			Times (s)			Times (s)			Times (s)			Times (s)
0.0434783	743.538		0.0434783	798.063		0.0434783	742.391		0.0434783	761.685		0.0434783	743.327		0.0434783	853.991		0.0434783	1272.52		0.0434783	797.493		0.0434783	899.681		0.0434783	1177.51
0.0869565	754.614		0.0869565	801.546		0.0869565	730.71		0.0869565	766.573		0.0869565	751.087		0.0869565	877.106		0.0869565	1299.29		0.0869565	801.529		0.0869565	897.744		0.0869565	1185.53
0.130435	754.36		0.130435	799.924		0.130435	747.255		0.130435	762.242		0.130435	742.743		0.130435	840.822		0.130435	1292.72		0.130435	798.87		0.130435	894.766		0.130435	1163.92
0.173913	741.427		0.173913	795.669		0.173913	727.496		0.173913	759.379		0.173913	738.189		0.173913	838.788		0.173913	1256.62		0.173913	803.83		0.173913	887.203		0.173913	1203.97
0.217391	745.539		0.217391	797.43		0.217391	720.794		0.217391	760.815		0.217391	738.874		0.217391	841.422		0.217391	1246.9		0.217391	791.09		0.217391	869.356		0.217391	1181.4
0.26087	748.067		0.26087	804.486		0.26087	728.619		0.26087	756.859		0.26087	742.204		0.26087	852.069		0.26087	1282.69		0.26087	802.629		0.26087	885.049		0.26087	1185.58
0.304348	747.196		0.304348	803.343		0.304348	732.992		0.304348	759.276		0.304348	746.301		0.304348	849.974		0.304348	1255.27		0.304348	798.743		0.304348	886.663		0.304348	1173.78
0.347826	757.165		0.347826	809.431		0.347826	734.815		0.347826	765.293		0.347826	740.368		0.347826	849.204		0.347826	1288.44		0.347826	806.105		0.347826	890.292		0.347826	1155.89
0.391304	745.825		0.391304	786.382		0.391304	729.206		0.391304	761.377		0.391304	746.327		0.391304	838.806		0.391304	1257.53		0.391304	795.396		0.391304	867.731		0.391304	1168.3
0.434783	741.794		0.434783	799.781		0.434783	737.049		0.434783	758.676		0.434783	745.227		0.434783	856.692		0.434783	1272.5		0.434783	794.611		0.434783	877.671		0.434783	1147.82
0.478261	749.687		0.478261	797.974		0.478261	738.751		0.478261	759.666		0.478261	743.617		0.478261	846.487		0.478261	1246.46		0.478261	800.726		0.478261	877.847		0.478261	1156.16
0.521739	744.981		0.521739	790.618		0.521739	723.285		0.521739	764.496		0.521739	739.248		0.521739	839.052		0.521739	1235.92		0.521739	796.3		0.521739	882.033		0.521739	1156.68
0.565217	758.855		0.565217	793.384		0.565217	728.515		0.565217	764.387		0.565217	747.369		0.565217	844.694		0.565217	1233.21		0.565217	793.989		0.565217	872.574		0.565217	1159.95
0.608696	752.514		0.608696	798.812		0.608696	733.284		0.608696	762.472		0.608696	744.634		0.608696	864.489		0.608696	1233.06		0.608696	797.158		0.608696	878.956		0.608696	1157.02
0.652174	752.403		0.652174	796.008		0.652174	732.13		0.652174	761.279		0.652174	740.265		0.652174	861.492		0.652174	1236.11		0.652174	797.463		0.652174	885.024		0.652174	1145.79
0.695652	744.975		0.695652	780.898		0.695652	727.984		0.695652	762.323		0.695652	736.775		0.695652	844.721		0.695652	1231.87		0.695652	791.023		0.695652	873.46		0.695652	1133.69
0.73913	753.572		0.73913	798.948		0.73913	725.476		0.73913	766.926		0.73913	748.117		0.73913	829.286		0.73913	1220.17		0.73913	792.846		0.73913	865.971		0.73913	1132.85
0.782609	748.838		0.782609	784.529		0.782609	735.083		0.782609	754.033		0.782609	741.386		0.782609	842.009		0.782609	1197.45		0.782609	789.317		0.782609	882.814		0.782609	1107.77
0.826087	744.393		0.826087	800.09		0.826087	731.022		0.826087	763.59		0.826087	746.866		0.826087	851.668		0.826087	1194.71		0.826087	795.541		0.826087	879.266		0.826087	1151.99
0.869565	749.195		0.869565	796.625		0.869565	730.879		0.869565	755.953		0.869565	736.227		0.869565	853.578		0.869565	1268.55		0.869565	789.917		0.869565	852.528		0.869565	1142.28
0.913043	749.036		0.913043	794.354		0.913043	727.471		0.913043	755.077		0.913043	744.914		0.913043	855.236		0.913043	1318.85		0.913043	791.318		0.913043	872.481		0.913043	1121.55
0.956522	747.551		0.956522	788.976		0.956522	726.702		0.956522	758.791		0.956522	741.428		0.956522	899.66		0.956522	1322.53		0.956522	789.828		0.956522	865.909		0.956522	1137.62
1	743.623		1	786.454		1	727.522		1	751.758		1	736.185		1	955.54		1	1318.03		1	786.009		1	862.613		1	1116.44
1.04348	745.778		1.04348	798.394		1.04348	728.665		1.04348	770.747		1.04348	742.006		1.04348	990.996		1.04348	1322.62		1.04348	788.407		1.04348	862.624		1.04348	1138.45
1.08696	744.108		1.08696	789.867		1.08696	720.938		1.08696	762.107		1.08696	738.512		1.08696	981.993		1.08696	1317.55		1.08696	795.535		1.08696	876.534		1.08696	1157.14
1.13043	747.166		1.13043	793.948		1.13043	723.682		1.13043	755.904		1.13043	738.432		1.13043	1016.5		1.13043	1311.65		1.13043	791.077		1.13043	865.817		1.13043	1129.77
1.17391	744.455		1.17391	785.099		1.17391	728.513		1.17391	756.428		1.17391	740.879		1.17391	1002.01		1.17391	1315.01		1.17391	788.483		1.17391	856.073		1.17391	1126.07
1.21739	748.528		1.21739	791.534		1.21739	721.175		1.21739	761.76		1.21739	739.743		1.21739	1001.39		1.21739	1279.5		1.21739	791.446		1.21739	866.855		1.21739	1155.11
1.26087	738.183		1.26087	785.515		1.26087	724.902		1.26087	757.362		1.26087	736.255		1.26087	988.123		1.26087	1285.5		1.26087	786.373		1.26087	855.531		1.26087	1162.97
1.30435	744.237		1.30435	794.579		1.30435	724.491		1.30435	761.216		1.30435	739.73		1.30435	975.082		1.30435	1312.33		1.30435	788.857		1.30435	857.074		1.30435	1209.67
1.34783	746.734		1.34783	790.228		1.34783	738.54		1.34783	760.234		1.34783	743.444		1.34783	998.409		1.34783	1317.47		1.34783	790.965		1.34783	847.377		1.34783	1228.92
1.3913	741.952		1.3913	786.585		1.3913	714.603		1.3913	756.878		1.3913	736.659		1.3913	969.003		1.3913	1297.96		1.3913	780.82		1.3913	857.31		1.3913	1223.31
1.43478	743.779		1.43478	794.586		1.43478	726.197		1.43478	761.987		1.43478	739.992		1.43478	982.966		1.43478	1282.23		1.43478	776.145		1.43478	854.947		1.43478	1220.08
1.47826	741.547		1.47826	793.807		1.47826	727.161		1.47826	753.448		1.47826	740.197		1.47826	963.736		1.47826	1267.39		1.47826	782.516		1.47826	871.009		1.47826	1226.85
1.52174	744.807		1.52174	787.766		1.52174	730.33		1.52174	761.493		1.52174	743.44		1.52174	971.064		1.52174	1262.2		1.52174	790.947		1.52174	850.865		1.52174	1220.82
1.56522	742.004		1.56522	784.392		1.56522	728.067		1.56522	754.733		1.56522	737.95		1.56522	939.659		1.56522	1270.72		1.56522	773.356		1.56522	857.465		1.56522	1212.75
1.6087	745.66		1.6087	787.698		1.6087	725.569		1.6087	762.548		1.6087	745.521		1.6087	951.718		1.6087	1276.57		1.6087	780.528		1.6087	856.431		1.6087	1230.88
1.65217	738.162		1.65217	781.126		1.65217	721.986		1.65217	754.117		1.65217	731.955		1.65217	947.837		1.65217	1236.76		1.65217	776.795		1.65217	852.143		1.65217	1194.97
1.69565	746.581		1.69565	784.112		1.69565	725.696		1.69565	762.871		1.69565	737.178		1.69565	975.303		1.69565	1230.71		1.69565	784.223		1.69565	864.921		1.69565	1220.96
1.73913	744.501		1.73913	784.25		1.73913	725.465		1.73913	751.807		1.73913	728.453		1.73913	933.203		1.73913	1243.24		1.73913	772.743		1.73913	841.411		1.73913	1213.8
1.78261	740.413		1.78261	784.634		1.78261	723.991		1.78261	752.311		1.78261	736.639		1.78261	943.453		1.78261	1238.63		1.78261	774.05		1.78261	843.189		1.78261	1214.02
1.82609	741.755		1.82609	781.536		1.82609	728.977		1.82609	758.731		1.82609	735.577		1.82609	954.261		1.82609	1213.81		1.82609	782.198		1.82609	852.647		1.82609	1200.9
1.86957	740.059		1.86957	786.962		1.86957	728.67		1.86957	759.128		1.86957	740.978		1.86957	935.054		1.86957	1224.22		1.86957	776.733		1.86957	848.068		1.86957	1185.77
1.91304	738.913		1.91304	778.484		1.91304	721.072		1.91304	756.04		1.91304	744.019		1.91304	941.836		1.91304	1212.45		1.91304	771.919		1.91304	845.234		1.91304	1195.77
1.95652	742.98		1.95652	779.584		1.95652	722.513		1.95652	748.601		1.95652	737.358		1.95652	921.14		1.95652	1197.55		1.95652	780.721		1.95652	845.895		1.95652	1184.68
2	741.208		2	783.228		2	726.255		2	761.002		2	738.54		2	917.281		2	1234		2	775.783		2	845.272		2	1188.93
2.04348	739.482		2.04348	779.409		2.04348	721.533		2.04348	754.551		2.04348	739.262		2.04348	919.697		2.04348	1194.35		2.04348	774.984		2.04348	862.247		2.04348	1191.06
2.08696	740.954		2.08696	784.056		2.08696	723.256		2.08696	757.985		2.08696	737.487		2.08696	928.761		2.08696	1197.19		2.08696	777.708		2.08696	843.941		2.08696	1177.53
2.13043	743.208		2.13043	785.124		2.13043	732.214		2.13043	755.305		2.13043	733.667		2.13043	929.518		2.13043	1201.66		2.13043	772.883		2.13043	855.729		2.13043	1163.82
2.17391	739.533		2.17391	781.089		2.17391	720.03		2.17391	748.063		2.17391	737.432		2.17391	925.792		2.17391	1176.99		2.17391	777.189		2.17391	843.703		2.17391	1155.84
2.21739	746.992		2.21739	774.959		2.21739	720.669		2.21739	758.273		2.21739	736.215		2.21739	911.317		2.21739	1183.86		2.21739	777.144		2.21739	842.018		2.21739	1177.64
2.26087	742.285		2.26087	787.221		2.26087	722.304		2.26087	756.996		2.26087	733.656		2.26087	926.901		2.26087	1188.21		2.26087	774.761		2.26087	845.976		2.26087	1150.79
2.30435	743.117		2.30435	782.366		2.30435	723.237		2.30435	761.11		2.30435	734.748		2.30435	906.534		2.30435	1150.73		2.30435	777.839		2.30435	862.231		2.30435	1156.57
2.34783	740.869		2.34783	779.684		2.34783	725.865		2.34783	752.711		2.34783	737.513		2.34783	896.978		2.34783	1185.64		2.34783	777.537		2.34783	831.938		2.34783	1155.26
2.3913	740.689		2.3913	771.291		2.3913	719.69		2.3913	760.135		2.3913	739.321		2.3913	902.769		2.3913	1166.99		2.3913	777.712		2.3913	849.274		2.3913	1161.38
2.43478	738.096		2.43478	784.55		2.43478	728.807		2.43478	748.893		2.43478	743.405		2.43478	891.415		2.43478	1174.38		2.43478	762.666		2.43478	850.784		2.43478	1137.47
2.47826	739.709		2.47826	786.378		2.47826	736.502		2.47826	763.673		2.47826	744.612		2.47826	902.552		2.47826	1156.84		2.47826	774.898		2.47826	844.776		2.47826	1166.49
2.52174	745.629		2.52174	781.179		2.52174	732.821		2.52174	757.059		2.52174	739.102		2.52174	887.602		2.52174	1156.62		2.52174	770.272		2.52174	844.962		2.52174	1137.54
2.56522	749.254		2.56522	782.995		2.56522	722.351		2.56522	753.793		2.56522	740.194		2.56522	893.503		2.56522	1160.99		2.56522	775.53		2.56522	840.12		2.56522	1144.55
2.6087	738.705		2.6087	776.951		2.6087	718.644		2.6087	759.973		2.6087	733.536		2.6087	902.655		2.6087	1137.19		2.6087	774.52		2.6087	840.906		2.6087	1144.29
2.65217	740.92		2.65217	777.806		2.65217	715.24		2.65217	744.425		2.65217	730.87		2.65217	884.803		2.65217	1136.36		2.65217	771.492		2.65217	841.445		2.65217	1148.2
2.69565	737.163		2.69565	781.119		2.69565	725.988		2.69565	754.498		2.69565	732.209		2.69565	910.648		2.69565	1125.3		2.69565	771.915		2.69565	834.26		2.69565	1141.24
2.73913	738.934		2.73913	782.874		2.73913	720.339		2.73913	759.207		2.73913	739.61		2.73913	904.045		2.73913	1127.25		2.73913	780.819		2.73913	828.606		2.73913	1141.3
2.78261	736.657		2.78261	770.058		2.78261	720.542		2.78261	753.847		2.78261	730.998		2.78261	882.983		2.78261	1132.78		2.78261	775.785		2.78261	850.666		2.78261	1116.78
2.82609	745.474		2.82609	778.827		2.82609	723.532		2.82609	757.027		2.82609	734.993		2.82609	879.907		2.82609	1144.34		2.82609	772.923		2.82609	848.654		2.82609	1123.41
2.86957	742.629		2.86957	777.205		2.86957	718.327		2.86957	754.991		2.86957	733.244		2.86957	872.025		2.86957	1192.73		2.86957	772.683		2.86957	837.716		2.86957	1120.77
2.91304	744.616		2.91304	774.201		2.91304	720.934		2.91304	750.683		2.91304	737.798		2.91304	863.38		2.91304	1242.87		2.91304	766.978		2.91304	832.221		2.91304	1121.42
2.95652	736.049		2.95652	775.751		2.95652	717.48		2.95652	753.85		2.95652	738.211		2.95652	881.865		2.95652	1244.67		2.95652	761.724		2.95652	833.596		2.95652	1114.98
3	740.777		3	772.27		3	727.033		3	757.406		3	730.543		3	899.414		3	1247.37		3	768.342		3	835.45		3	1112.68
3.04348	739.401		3.04348	779.63		3.04348	721.91		3.04348	755.997		3.04348	739.25		3.04348	880.823		3.04348	1242.46		3.04348	770.52		3.04348	829.125		3.04348	1109.42
3.08696	744.067		3.08696	774.942		3.08696	728.126		3.08696	757.509		3.08696	734.062		3.08696	861.082		3.08696	1224		3.08696	776.73		3.08696	853.78		3.08696	1106.13
3.13043	741.724		3.13043	769.607		3.13043	717.811		3.13043	749.209		3.13043	737.511		3.13043	852.774		3.13043	1243.4		3.13043	775.039		3.13043	843.575		3.13043	1108.69
3.17391	740.159		3.17391	783.391		3.17391	729.335		3.17391	757.6		3.17391	737.465		3.17391	863.618		3.17391	1235.81		3.17391	773.248		3.17391	844.198		3.17391	1131.21
3.21739	744.281		3.21739	779.214		3.21739	722.664		3.21739	752.351		3.21739	739.52		3.21739	868.857		3.21739	1230.59		3.21739	778.737		3.21739	841.443		3.21739	1095.67
3.26087	744.2		3.26087	775.559		3.26087	727.83		3.26087	755.385		3.26087	739.624		3.26087	861.114		3.26087	1230.55		3.26087	780.054		3.26087	832.663		3.26087	1106.39
3.30435	728.312		3.30435	778.644		3.30435	724.524		3.30435	748.655		3.30435	731.276		3.30435	858.368		3.30435	1209.27		3.30435	778.321		3.30435	839.433		3.30435	1115.85
3.34783	744.813		3.34783	771.669		3.34783	726.635		3.34783	756.433		3.34783	734.952		3.34783	876.565		3.34783	1216.68		3.34783	772.368		3.34783	830.99		3.34783	1108.01
3.3913	740.293		3.3913	779.297		3.3913	716.206		3.3913	747.285		3.3913	733.658		3.3913	865.517		3.3913	1200.47		3.3913	768.293		3.3913	827.792		3.3913	1111.73
3.43478	739.249		3.43478	768.449		3.43478	718.803		3.43478	755.729		3.43478	734.982		3.43478	846.314		3.43478	1208.21		3.43478	770.101		3.43478	828.964		3.43478	1105.31
3.47826	734.821		3.47826	775.144		3.47826	720.699		3.47826	756.797		3.47826	726.953		3.47826	846.207		3.47826	1200.96		3.47826	765.984		3.47826	833.578		3.47826	1095.6
3.52174	738.597		3.52174	770.105		3.52174	723.58		3.52174	761.222		3.52174	742.608		3.52174	855.466		3.52174	1192.02		3.52174	770.782		3.52174	839.807		3.52174	1110.75
3.56522	739.528		3.56522	775.419		3.56522	726.225		3.56522	751.711		3.56522	729.957		3.56522	854.254		3.56522	1197.46		3.56522	768.336		3.56522	836.951		3.56522	1081.76
3.6087	746.218		3.6087	775.487		3.6087	718.153		3.6087	755.992		3.6087	736.871		3.6087	845.565		3.6087	1195.18		3.6087	772.626		3.6087	823.842		3.6087	1102.64
3.65217	736.056		3.65217	766.133		3.65217	714.111		3.65217	750.096		3.65217	729.893		3.65217	838.222		3.65217	1184.16		3.65217	767.083		3.65217	839.084		3.65217	1101.36
3.69565	740.344		3.69565	782.789		3.69565	725.02		3.69565	753.848		3.69565	740.159		3.69565	837.414		3.69565	1186.88		3.69565	767.014		3.69565	825.065		3.69565	1091.57
3.73913	748.081		3.73913	770.676		3.73913	722.603		3.73913	758.259		3.73913	735.466		3.73913	845.962		3.73913	1190.7		3.73913	777.596		3.73913	850.12		3.73913	1099.41
3.78261	734.528		3.78261	772.867		3.78261	731.46		3.78261	752.192		3.78261	743.064		3.78261	845.334		3.78261	1163.43		3.78261	769.208		3.78261	836.444		3.78261	1101.25
3.82609	743.043		3.82609	778.086		3.82609	727.352		3.82609	755.92		3.82609	734.002		3.82609	839.846		3.82609	1186.12		3.82609	769.253		3.82609	839.662		3.82609	1102.07
3.86957	736.048		3.86957	774.502		3.86957	719.501		3.86957	748.239		3.86957	734.028		3.86957	854.989		3.86957	1166.47		3.86957	770.573		3.86957	858.788		3.86957	1077.05
3.91304	740.447		3.91304	771.733		3.91304	728.41		3.91304	750.288		3.91304	735.651		3.91304	845.404		3.91304	1161.35		3.91304	768.076		3.91304	887.932		3.91304	1084.84
3.95652	736.47		3.95652	772.481		3.95652	728.817		3.95652	754.294		3.95652	737.963		3.95652	824.825		3.95652	1177.72		3.95652	768.835		3.95652	900.263		3.95652	1073.25
4	738.179		4	770.782		4	727.162		4	751.299		4	732.741		4	818.18		4	1136.59		4	770.938		4	919.45		4	1061.86
4.04348	741.912		4.04348	777.253		4.04348	724.881		4.04348	747.744		4.04348	734.608		4.04348	837.864		4.04348	1148.1		4.04348	764.82		4.04348	925.475		4.04348	1077.81
4.08696	739.362		4.08696	766.178		4.08696	722.375		4.08696	755.354		4.08696	732.191		4.08696	840.406		4.08696	1159.54		4.08696	769.022		4.08696	898.255		4.08696	1066.47
4.13043	738.286		4.13043	773.419		4.13043	729.714		4.13043	747.264		4.13043	737.548		4.13043	832.693		4.13043	1158.18		4.13043	761.378		4.13043	891.239		4.13043	1051.35
4.17391	737.736		4.17391	770.997		4.17391	718.239		4.17391	750.033		4.17391	732.593		4.17391	847.693		4.17391	1192.07		4.17391	762.348		4.17391	900.034		4.17391	1067.91
4.21739	732.804		4.21739	774.779		4.21739	725.123		4.21739	760.147		4.21739	733.656		4.21739	853.555		4.21739	1222.01		4.21739	770.165		4.21739	911.748		4.21739	1087.01
4.26087	733.459		4.26087	764.04		4.26087	729.869		4.26087	748.844		4.26087	731.743		4.26087	841.226		4.26087	1216.86		4.26087	761.936		4.26087	890.968		4.26087	1064.41
4.30435	733.349		4.30435	764.941		4.30435	718.337		4.30435	744.318		4.30435	729.614		4.30435	827.687		4.30435	1204.62		4.30435	765.46		4.30435	889.387		4.30435	1055.5
4.34783	736.117		4.34783	777.732		4.34783	717.558		4.34783	751.152		4.34783	729.673		4.34783	845.151		4.34783	1208.3		4.34783	770.67		4.34783	892.837		4.34783	1053.84
4.3913	732.717		4.3913	774.918		4.3913	728.327		4.3913	750.62		4.3913	734.073		4.3913	823.984		4.3913	1199.88		4.3913	773.178		4.3913	889.7		4.3913	1047.75
4.43478	728.845		4.43478	770.184		4.43478	724.058		4.43478	747.591		4.43478	727.999		4.43478	841.893		4.43478	1192.15		4.43478	760.552		4.43478	870.407		4.43478	1071.24
4.47826	733.604		4.47826	772.657		4.47826	721.064		4.47826	745.366		4.47826	733.216		4.47826	829.607		4.47826	1192.62		4.47826	764.235		4.47826	883.422		4.47826	1047.95
4.52174	736.192		4.52174	769.181		4.52174	725.095		4.52174	747.667		4.52174	738.105		4.52174	824.914		4.52174	1215.28		4.52174	772.986		4.52174	869.885		4.52174	1059.39
4.56522	737.102		4.56522	773.992		4.56522	712.339		4.56522	746.364		4.56522	732.761		4.56522	835.577		4.56522	1199.14		4.56522	763.685		4.56522	873.665		4.56522	1050.35
4.6087	731.484		4.6087	770.796		4.6087	720.963		4.6087	748.308		4.6087	737.333		4.6087	829.015		4.6087	1188.55		4.6087	756.736		4.6087	878.276		4.6087	1054.76
4.65217	735.56		4.65217	767.72		4.65217	725.775		4.65217	740.587		4.65217	734.479		4.65217	829.892		4.65217	1169.38		4.65217	767.136		4.65217	871.23		4.65217	1063.36
4.69565	729.582		4.69565	769.03		4.69565	725.188		4.69565	747.625		4.69565	738.638		4.69565	831.024		4.69565	1186.49		4.69565	771.108		4.69565	862.821		4.69565	1062.3
4.73913	730.882		4.73913	766.95		4.73913	718.301		4.73913	742.388		4.73913	728.818		4.73913	837.502		4.73913	1168.29		4.73913	763.908		4.73913	870.797		4.73913	1039.14
4.78261	731.743		4.78261	759.414		4.78261	713.253		4.78261	745.677		4.78261	732.726		4.78261	827.032		4.78261	1153.33		4.78261	763.38		4.78261	858.884		4.78261	1028.27
4.82609	736.485		4.82609	768.49		4.82609	715.232		4.82609	748.857		4.82609	736.217		4.82609	830.003		4.82609	1167.48		4.82609	771.793		4.82609	857.798		4.82609	1039
4.86957	731.966		4.86957	769.071		4.86957	712.626		4.86957	746.296		4.86957	728.52		4.86957	823.129		4.86957	1160.84		4.86957	760.525		4.86957	867.098		4.86957	1058.08
4.91304	734.63		4.91304	767.415		4.91304	716.869		4.91304	746.877		4.91304	729.057		4.91304	825.926		4.91304	1164.49		4.91304	775.265		4.91304	857.536		4.91304	1030.12
4.95652	734.461		4.95652	768.3		4.95652	726.016		4.95652	750.521		4.95652	741.959		4.95652	855.589		4.95652	1167.53		4.95652	772.679		4.95652	863.724		4.95652	1052.99
5	733.451		5	763.767		5	727.158		5	746.12		5	732.399		5	885.49		5	1149.85		5	760.1		5	877.113		5	1046.78
5.04348	733.743		5.04348	773.499		5.04348	719.332		5.04348	747.571		5.04348	732.61		5.04348	920.298		5.04348	1167.27		5.04348	766.688		5.04348	855.283		5.04348	1027.47
5.08696	734.948		5.08696	770.069		5.08696	715.854		5.08696	751.555		5.08696	732.841		5.08696	944.041		5.08696	1138.27		5.08696	768.034		5.08696	858.972		5.08696	1042.44
5.13043	736.568		5.13043	766.042		5.13043	723.57		5.13043	747.924		5.13043	732.331		5.13043	973.067		5.13043	1132.95		5.13043	774.878		5.13043	864.915		5.13043	1043.28
5.17391	739.792		5.17391	770.029		5.17391	716.841		5.17391	750.525		5.17391	731.729		5.17391	937.048		5.17391	1139.83		5.17391	766.583		5.17391	848.31		5.17391	1054.92
5.21739	733.813		5.21739	761.848		5.21739	711.402		5.21739	746.482		5.21739	734.343		5.21739	944.705		5.21739	1120.96		5.21739	766.649		5.21739	860.409		5.21739	1041.19
5.26087	741.091		5.26087	770.645		5.26087	719.766		5.26087	758.689		5.26087	739.04		5.26087	920.469		5.26087	1142.84		5.26087	774.657		5.26087	854.82		5.26087	1032.08
5.30435	741.445		5.30435	763.149		5.30435	715.456		5.30435	750.195		5.30435	733.726		5.30435	913.917		5.30435	1127.48		5.30435	764.562		5.30435	852.477		5.30435	1051.61
5.34783	731.69		5.34783	767.276		5.34783	716.303		5.34783	745.476		5.34783	734.224		5.34783	935.298		5.34783	1143.5		5.34783	768.583		5.34783	845.047		5.34783	1067.73
5.3913	736.415		5.3913	765.378		5.3913	714.669		5.3913	754.148		5.3913	732.609		5.3913	906.633		5.3913	1122.13		5.3913	774.533		5.3913	839.775		5.3913	1032.14
5.43478	738.466		5.43478	755.545		5.43478	706.353		5.43478	749.19		5.43478	727.67		5.43478	908.031		5.43478	1111.52		5.43478	761.474		5.43478	825.375		5.43478	1046.42
5.47826	737.533		5.47826	771.171		5.47826	703.455		5.47826	756.66		5.47826	731.716		5.47826	898.821		5.47826	1131.21		5.47826	768.835		5.47826	839.81		5.47826	1043.93
5.52174	729.01		5.52174	762.844		5.52174	706.087		5.52174	753.721		5.52174	731.822		5.52174	919.081		5.52174	1106.4		5.52174	772.672		5.52174	829.199		5.52174	1036.04
5.56522	732.934		5.56522	768.32		5.56522	711.798		5.56522	750.981		5.56522	732.738		5.56522	922.383		5.56522	1115.75		5.56522	764.525		5.56522	831.488		5.56522	1041.43
5.6087	746.514		5.6087	764.876		5.6087	712.119		5.6087	749.844		5.6087	731.299		5.6087	904.403		5.6087	1088.66		5.6087	767.943		5.6087	835.923		5.6087	1043.51
5.65217	734.845		5.65217	764.144		5.65217	712.031		5.65217	751.902		5.65217	730.033		5.65217	889.039		5.65217	1163.14		5.65217	761.803		5.65217	849.231		5.65217	1030.98
5.69565	732.615		5.69565	768.356		5.69565	704.925		5.69565	742.913		5.69565	732.761		5.69565	907.227		5.69565	1189.81		5.69565	757.842		5.69565	820.72		5.69565	1023.04
5.73913	732.865		5.73913	760.443		5.73913	718.533		5.73913	749.855		5.73913	733.235		5.73913	900.784		5.73913	1185.81		5.73913	771.58		5.73913	824.185		5.73913	1027.8
5.78261	728.769		5.78261	771.46		5.78261	714.081		5.78261	752.069		5.78261	726.298		5.78261	904.947		5.78261	1208.97		5.78261	772.441		5.78261	826.566		5.78261	1027.61
5.82609	732.528		5.82609	770.538		5.82609	721.834		5.82609	752.79		5.82609	735.979		5.82609	919.074		5.82609	1206.21		5.82609	765.616		5.82609	827.789		5.82609	1021.27
5.86957	733.706		5.86957	768.666		5.86957	719.153		5.86957	750.056		5.86957	733.385		5.86957	910.84		5.86957	1215.98		5.86957	769.866		5.86957	839.537		5.86957	1050.59
5.91304	735.427		5.91304	768.112		5.91304	715.909		5.91304	751.458		5.91304	730.463		5.91304	889.46		5.91304	1185.24		5.91304	766.539		5.91304	825.623		5.91304	1019.9
5.95652	735.195		5.95652	766.426		5.95652	712.239		5.95652	749.035		5.95652	731.667		5.95652	904.862		5.95652	1189.39		5.95652	764.232		5.95652	825.321		5.95652	1039.31
6	728.98		6	763.626		6	710.681		6	750.72		6	736.993		6	901.202		6	1185.16		6	763.593		6	832.658		6	1017.03
6.04348	727.19		6.04348	773.46		6.04348	718.843		6.04348	747.496		6.04348	732.619		6.04348	887.506		6.04348	1188.75		6.04348	763.177		6.04348	824.862		6.04348	1029.63
6.08696	729.424		6.08696	764.47		6.08696	711.904		6.08696	743.862		6.08696	732.026		6.08696	890.196		6.08696	1203.38		6.08696	763.201		6.08696	824.806		6.08696	1045.55
6.13043	735.419		6.13043	767.025		6.13043	717.51		6.13043	741.615		6.13043	729.084		6.13043	869.557		6.13043	1181.32		6.13043	772.927		6.13043	842.075		6.13043	1032.98
6.17391	733.754		6.17391	763.844		6.17391	715.162		6.17391	752.509		6.17391	733.594		6.17391	877.38		6.17391	1200.28		6.17391	759.546		6.17391	827.153		6.17391	1020.63
6.21739	727.298		6.21739	765.704		6.21739	713.751		6.21739	751.221		6.21739	734.497		6.21739	880.434		6.21739	1159.09		6.21739	765.687		6.21739	839.582		6.21739	1013.48
6.26087	730.749		6.26087	759.699		6.26087	710.429		6.26087	743.849		6.26087	728.644		6.26087	865.018		6.26087	1169.92		6.26087	760.02		6.26087	824.237		6.26087	1037.38
6.30435	729.691		6.30435	767.611		6.30435	713.156		6.30435	750.737		6.30435	734.59		6.30435	870.183		6.30435	1167.1		6.30435	764.632		6.30435	827.63		6.30435	1017.9
6.34783	737.009		6.34783	765.303		6.34783	719.779		6.34783	749.571		6.34783	731.957		6.34783	858.252		6.34783	1177.96		6.34783	763.98		6.34783	817.172		6.34783	1010.47
6.3913	732.228		6.3913	766.914		6.3913	711.061		6.3913	750.16		6.3913	737.793		6.3913	859.598		6.3913	1202.6		6.3913	767.489		6.3913	820.715		6.3913	1031.66
6.43478	723.703		6.43478	763.168		6.43478	715.471		6.43478	747.936		6.43478	730.302		6.43478	873.805		6.43478	1200.93		6.43478	762.011		6.43478	820.497		6.43478	1032.59
6.47826	725.47		6.47826	766.322		6.47826	714.527		6.47826	748.914		6.47826	735.564		6.47826	868.126		6.47826	1196.99		6.47826	768.191		6.47826	831.741		6.47826	1008.18
6.52174	721.152		6.52174	760.508		6.52174	710.481		6.52174	739.254		6.52174	726.443		6.52174	856.456		6.52174	1187.98		6.52174	760.221		6.52174	817.183		6.52174	1011.99
6.56522	721.172		6.56522	757.213		6.56522	720.507		6.56522	749.344		6.56522	729.676		6.56522	837.038		6.56522	1199.06		6.56522	761.345		6.56522	841.438		6.56522	1039.23
6.6087	731.086		6.6087	765.3		6.6087	714.019		6.6087	750.619		6.6087	735.909		6.6087	854.791		6.6087	1193.26		6.6087	761.355		6.6087	875.909		6.6087	1011.57
6.65217	731.596		6.65217	763.09		6.65217	716.056		6.65217	748.812		6.65217	735.739		6.65217	847.296		6.65217	1175.6		6.65217	764.599		6.65217	874.805		6.65217	1007.38
6.69565	725.941		6.69565	758.64		6.69565	721.999		6.69565	745.942		6.69565	732.357		6.69565	848.691		6.69565	1177.75		6.69565	762.453		6.69565	885.872		6.69565	1023.81
6.73913	728.712		6.73913	758.574		6.73913	711.579		6.73913	745.788		6.73913	729.947		6.73913	844.941		6.73913	1200.63		6.73913	759.113		6.73913	874.816		6.73913	1024.3
6.78261	725.641		6.78261	757.753		6.78261	705.59		6.78261	743.446		6.78261	725.808		6.78261	848.585		6.78261	1154.54		6.78261	766.759		6.78261	884.275		6.78261	1012.17
6.82609	724.106		6.82609	766.999		6.82609	711.534		6.82609	745.771		6.82609	730.654		6.82609	840.332		6.82609	1143.44		6.82609	756.029		6.82609	876.016		6.82609	1030.33
6.86957	727.607		6.86957	770.569		6.86957	711.739		6.86957	752.933		6.86957	728.487		6.86957	856.003		6.86957	1178.76		6.86957	765.248		6.86957	867.483		6.86957	1023.08
6.91304	729.816		6.91304	762.719		6.91304	711.968		6.91304	745.19		6.91304	732.285		6.91304	839.937		6.91304	1162.05		6.91304	762.49		6.91304	867.765		6.91304	1026.62
6.95652	725.972		6.95652	755.341		6.95652	707.124		6.95652	741.604		6.95652	728.421		6.95652	842.805		6.95652	1155.43		6.95652	764.265		6.95652	862.788		6.95652	1011.13
7	720.014		7	757.731		7	703.076		7	742.751		7	724.249		7	819.023		7	1158.51		7	756.192		7	844.91		7	1034.81
7.04348	734.121		7.04348	764.293		7.04348	708.237		7.04348	749.16		7.04348	732.351		7.04348	828.914		7.04348	1157.2		7.04348	765.6		7.04348	849.463		7.04348	1079.84
7.08696	726.808		7.08696	766.144		7.08696	714.487		7.08696	745.41		7.08696	735.339		7.08696	834.812		7.08696	1158.97		7.08696	762.893		7.08696	851.164		7.08696	1092.82
7.13043	727.897		7.13043	765.397		7.13043	702.877		7.13043	747.805		7.13043	730.142		7.13043	833.151		7.13043	1141.08		7.13043	762.755		7.13043	885.126		7.13043	1102.7
7.17391	723.096		7.17391	762.409		7.17391	711.546		7.17391	748.807		7.17391	728.914		7.17391	834.584		7.17391	1149.22		7.17391	762.775		7.17391	869.666		7.17391	1090.55
7.21739	728.009		7.21739	761.498		7.21739	709.702		7.21739	742.561		7.21739	727.869		7.21739	815.002		7.21739	1147.43		7.21739	756.602		7.21739	851.798		7.21739	1075.29
7.26087	734.47		7.26087	769.575		7.26087	720.206		7.26087	747.059		7.26087	734.711		7.26087	832.21		7.26087	1145.93		7.26087	761.957		7.26087	857.468		7.26087	1075.89
7.30435	731.286		7.30435	761.649		7.30435	710.941		7.30435	747.324		7.30435	731.928		7.30435	847.058		7.30435	1138.98		7.30435	766.149		7.30435	853.875		7.30435	1078.72
7.34783	732.81		7.34783	768.446		7.34783	714.61		7.34783	746.035		7.34783	735.51		7.34783	838.049		7.34783	1123.18		7.34783	765.443		7.34783	859.368		7.34783	1079.65
7.3913	728.615		7.3913	766.138		7.3913	709.181		7.3913	743.321		7.3913	728.066		7.3913	834.515		7.3913	1120.23		7.3913	764.456		7.3913	850.746		7.3913	1075.39
7.43478	724.28		7.43478	753.356		7.43478	713.837		7.43478	744.261		7.43478	725.237		7.43478	829.712		7.43478	1129.13		7.43478	758.163		7.43478	845.731		7.43478	1058.41
7.47826	728.288		7.47826	763.295		7.47826	714.395		7.47826	747.152		7.47826	734.113		7.47826	825.409		7.47826	1118.29		7.47826	760.954		7.47826	856.001		7.47826	1058.43
7.52174	732.391		7.52174	761.335		7.52174	707.484		7.52174	744.604		7.52174	730.142		7.52174	819.391		7.52174	1116.39		7.52174	763.6		7.52174	845.593		7.52174	1062.36
7.56522	729.275		7.56522	767.54		7.56522	723.015		7.56522	749.893		7.56522	730.511		7.56522	822.917		7.56522	1094.69		7.56522	759.845		7.56522	844.896		7.56522	1062.84
7.6087	729.707		7.6087	760.52		7.6087	715.193		7.6087	750.744		7.6087	734.839		7.6087	798.95		7.6087	1124.16		7.6087	762.553		7.6087	847.665		7.6087	1067.2
7.65217	722.516		7.65217	766.595		7.65217	712.252		7.65217	749.774		7.65217	727.036		7.65217	803.837		7.65217	1148		7.65217	764.468		7.65217	844.826		7.65217	1052.97
7.69565	728.572		7.69565	756.757		7.69565	705.001		7.69565	741.716		7.69565	733.976		7.69565	825.003		7.69565	1191.48		7.69565	760.046		7.69565	838.83		7.69565	1063.02
7.73913	731.661		7.73913	758.297		7.73913	709.11		7.73913	738.185		7.73913	729.891		7.73913	819.016		7.73913	1188.43		7.73913	757.499		7.73913	828.35		7.73913	1049.06
7.78261	732.509		7.78261	767.727		7.78261	710.443		7.78261	746.622		7.78261	726.04		7.78261	821.231		7.78261	1195.62		7.78261	762.177		7.78261	840.019		7.78261	1056.3
7.82609	731.303		7.82609	762.812		7.82609	707.81		7.82609	746.698		7.82609	735.058		7.82609	813.215		7.82609	1190.67		7.82609	759		7.82609	834.867		7.82609	1062.42
7.86957	723.454		7.86957	758.565		7.86957	709.086		7.86957	740.733		7.86957	733.072		7.86957	802.994		7.86957	1200.39		7.86957	756.404		7.86957	833.994		7.86957	1050.33
7.91304	728.62		7.91304	756.357		7.91304	709.821		7.91304	747.066		7.91304	731.006		7.91304	805.949		7.91304	1216.63		7.91304	759.394		7.91304	825.171		7.91304	1048.49
7.95652	725.178		7.95652	765.251		7.95652	709.674		7.95652	736.102		7.95652	724.006		7.95652	816.666		7.95652	1171.73		7.95652	753.959		7.95652	818.237		7.95652	1031.83
8	732.527		8	767.383		8	712.483		8	748.055		8	729.819		8	804.404		8	1202.16		8	765.437		8	818.7		8	1043.97
8.04348	729.789		8.04348	762.659		8.04348	711.722		8.04348	744.716		8.04348	733.112		8.04348	820.066		8.04348	1192.02		8.04348	762.48		8.04348	825.371		8.04348	1033.71
8.08696	731.97		8.08696	765.125		8.08696	716.122		8.08696	744.583		8.08696	731.503		8.08696	800.028		8.08696	1189.66		8.08696	767.349		8.08696	827.167		8.08696	1034.04
8.13043	728.861		8.13043	763.047		8.13043	708.296		8.13043	743.768		8.13043	730.936		8.13043	821.323		8.13043	1196.67		8.13043	762.232		8.13043	819.109		8.13043	1020.11
8.17391	719.134		8.17391	757.055		8.17391	701.803		8.17391	738.68		8.17391	722.565		8.17391	800.062		8.17391	1167.55		8.17391	755.015		8.17391	808.235		8.17391	1028.49
8.21739	732.789		8.21739	759.511		8.21739	704.35		8.21739	744.88		8.21739	726.157		8.21739	806.208		8.21739	1184.58		8.21739	755.904		8.21739	809.425		8.21739	1019.18
8.26087	729.217		8.26087	756.206		8.26087	717.342		8.26087	742.17		8.26087	729.053		8.26087	803.313		8.26087	1159.51		8.26087	762.144		8.26087	825.46		8.26087	1037.75
8.30435	727.06		8.30435	759.284		8.30435	712.185		8.30435	745.238		8.30435	733.765		8.30435	788.889		8.30435	1178.99		8.30435	760.477		8.30435	816.781		8.30435	1015.13
8.34783	727.94		8.34783	761.125		8.34783	706.917		8.34783	747.068		8.34783	726.746		8.34783	807.349		8.34783	1160.39		8.34783	760.903		8.34783	817.835		8.34783	1022.1
8.3913	722.946		8.3913	755.392		8.3913	712.354		8.3913	745.904		8.3913	729.96		8.3913	819.566		8.3913	1161.7		8.3913	759.949		8.3913	817.483		8.3913	1010.74
8.43478	730.604		8.43478	756.786		8.43478	709.465		8.43478	745.835		8.43478	728.415		8.43478	802.988		8.43478	1158.28		8.43478	759.033		8.43478	817.847		8.43478	1048.43
8.47826	719.486		8.47826	752.988		8.47826	700.284		8.47826	732.738		8.47826	725.956		8.47826	808.287		8.47826	1152.98		8.47826	758.139		8.47826	824.301		8.47826	1066.64
8.52174	717.075		8.52174	754.862		8.52174	707.882		8.52174	738.824		8.52174	726.982		8.52174	796.455		8.52174	1143.35		8.52174	759.057		8.52174	815.855		8.52174	1097.46
8.56522	723.403		8.56522	752.634		8.56522	720.094		8.56522	746.561		8.56522	728.187		8.56522	800.078		8.56522	1137.89		8.56522	762.385		8.56522	823.012		8.56522	1071.19
8.6087	726.994		8.6087	755.818		8.6087	708.263		8.6087	741.052		8.6087	727.59		8.6087	824.925		8.6087	1130.89		8.6087	761.956		8.6087	815.989		8.6087	1070.89
8.65217	721.89		8.65217	746.785		8.65217	708.078		8.65217	741.775		8.65217	725.732		8.65217	804.399		8.65217	1123.53		8.65217	755.397		8.65217	797.928		8.65217	1064.62
8.69565	722.62		8.69565	755.95		8.69565	711.814		8.69565	742.468		8.69565	728.613		8.69565	797.958		8.69565	1122		8.69565	756.511		8.69565	811.474		8.69565	1042.34
8.73913	724.8		8.73913	756.365		8.73913	711.805		8.73913	744.388		8.73913	725.764		8.73913	803.18		8.73913	1127.31		8.73913	766.664		8.73913	818.022		8.73913	1052.47
8.78261	726.188		8.78261	751.788		8.78261	711.244		8.78261	743.006		8.78261	728.365		8.78261	816.562		8.78261	1168.61		8.78261	763.548		8.78261	814.15		8.78261	1048.24
8.82609	731.26		8.82609	761.612		8.82609	707.563		8.82609	741.541		8.82609	733.977		8.82609	809.948		8.82609	1197.53		8.82609	757.951		8.82609	819.61		8.82609	1039.22
8.86957	717.889		8.86957	763.147		8.86957	712.771		8.86957	742.366		8.86957	728.082		8.86957	810.932		8.86957	1160.59		8.86957	756.825		8.86957	808.48		8.86957	1047.91
8.91304	716.831		8.91304	750.037		8.91304	704.854		8.91304	744.314		8.91304	729.153		8.91304	804.715		8.91304	1179.85		8.91304	748.667		8.91304	800.457		8.91304	1029.63
8.95652	717.86		8.95652	757.585		8.95652	714.755		8.95652	739.403		8.95652	730.285		8.95652	820.32		8.95652	1197.35		8.95652	756.672		8.95652	794.604		8.95652	1044.94
9	720.001		9	757.532		9	710.074		9	737.232		9	725.695		9	814.323		9	1178.58		9	764.98		9	814.533		9	1037.95
9.04348	726.313		9.04348	757.981		9.04348	711.159		9.04348	745.141		9.04348	732.568		9.04348	809.752		9.04348	1187.93		9.04348	756.788		9.04348	796.63		9.04348	1060.87
9.08696	723.318		9.08696	756.621		9.08696	711.419		9.08696	740.734		9.08696	728.297		9.08696	830.672		9.08696	1182.04		9.08696	753.947		9.08696	803.043		9.08696	1038.84
9.13043	721.206		9.13043	754.74		9.13043	703.969		9.13043	746.21		9.13043	727.193		9.13043	801.236		9.13043	1179.65		9.13043	754.169		9.13043	798.634		9.13043	1047.7
9.17391	727.34		9.17391	756.165		9.17391	706.955		9.17391	745.946		9.17391	729.538		9.17391	799.603		9.17391	1171.24		9.17391	756.021		9.17391	809.25		9.17391	1043.41
9.21739	726.306		9.21739	760.953		9.21739	710.833		9.21739	748.215		9.21739	731.44		9.21739	802.018		9.21739	1170.18		9.21739	765.282		9.21739	806.154		9.21739	1037.14
9.26087	720.093		9.26087	758.579		9.26087	710.444		9.26087	737.748		9.26087	726.916		9.26087	799.859		9.26087	1167.58		9.26087	751.403		9.26087	806.217		9.26087	1021.3
9.30435	719.766		9.30435	748.782		9.30435	703.547		9.30435	732.883		9.30435	723.838		9.30435	813.357		9.30435	1162.01		9.30435	750.406		9.30435	796.638		9.30435	1025.41
9.34783	725.197		9.34783	754.875		9.34783	705.212		9.34783	741.283		9.34783	726.668		9.34783	800.834		9.34783	1161.91		9.34783	754.609		9.34783	805.899		9.34783	1036.63
9.3913	726.46		9.3913	755.654		9.3913	715.284		9.3913	750.736		9.3913	733.94		9.3913	804.916		9.3913	1160.03		9.3913	755.366		9.3913	792.324		9.3913	1040.29
9.43478	723.07		9.43478	754.611		9.43478	712.291		9.43478	745.09		9.43478	727.273		9.43478	807.443		9.43478	1144.71		9.43478	754.558		9.43478	804.469		9.43478	1026.36
9.47826	722.31		9.47826	755.956		9.47826	712.007		9.47826	742.717		9.47826	723.675		9.47826	816.312		9.47826	1155.34		9.47826	759.262		9.47826	806.634		9.47826	1045.74
9.52174	716.776		9.52174	751.18		9.52174	706.427		9.52174	740.449		9.52174	725.093		9.52174	806.843		9.52174	1143.17		9.52174	751.227		9.52174	800.73		9.52174	1027.37
9.56522	722.565		9.56522	753.777		9.56522	713.437		9.56522	744.228		9.56522	729.145		9.56522	814.938		9.56522	1138.54		9.56522	754.266		9.56522	786.726		9.56522	1024.42
9.6087	724.161		9.6087	756.088		9.6087	704.482		9.6087	737.331		9.6087	729.1		9.6087	805.178		9.6087	1144.23		9.6087	758.126		9.6087	799.175		9.6087	1011.81
9.65217	720.805		9.65217	755.99		9.65217	709.866		9.65217	740.518		9.65217	727.991		9.65217	851.199		9.65217	1135.56		9.65217	746.247		9.65217	784.824		9.65217	1038.55
9.69565	728.39		9.69565	756.399		9.69565	712.496		9.69565	746.313		9.69565	723.934		9.69565	871.658		9.69565	1152.82		9.69565	752.859		9.69565	790.267		9.69565	1035.26
9.73913	724.459		9.73913	761.752		9.73913	713.485		9.73913	747.053		9.73913	729.773		9.73913	898.282		9.73913	1169.44		9.73913	755.303		9.73913	805.096		9.73913	1025.51
9.78261	725.881		9.78261	756.166		9.78261	717.376		9.78261	746.461		9.78261	731.15		9.78261	916.529		9.78261	1173.39		9.78261	762.432		9.78261	801.366		9.78261	1027.59
9.82609	725.143		9.82609	755.857		9.82609	703.006		9.82609	742.105		9.82609	724.633		9.82609	901.227		9.82609	1164.09		9.82609	754.44		9.82609	790.92		9.82609	1022.76
9.86957	726.703		9.86957	761.21		9.86957	707.688		9.86957	743.481		9.86957	727.275		9.86957	913.027		9.86957	1163.15		9.86957	747.569		9.86957	798.339		9.86957	1020.18
9.91304	720.514		9.91304	754.236		9.91304	716.636		9.91304	741.096		9.91304	727.52		9.91304	912.591		9.91304	1168.32		9.91304	756.485		9.91304	777.204		9.91304	1066.66
9.95652	723.881		9.95652	751.626		9.95652	712.527		9.95652	739.878		9.95652	723.633		9.95652	914.919		9.95652	1185.97		9.95652	754.608		9.95652	780.332		9.95652	1086.09
10	719.88		10	752.257		10	706.995		10	744.717		10	727.703		10	912.453		10	1169.81		10	755.164		10	795.782		10	1073.01
10.0435	720.154		10.0435	750.878		10.0435	708.079		10.0435	742.619		10.0435	725.517		10.0435	903.589		10.0435	1164.02		10.0435	748.192		10.0435	784.366		10.0435	1037.29
10.087	724.547		10.087	754.71		10.087	709.287		10.087	745.175		10.087	729.151		10.087	926.578		10.087	1173.6		10.087	752.545		10.087	777.538		10.087	1057.41
10.1304	724.778		10.1304	756.902		10.1304	713.023		10.1304	734.09		10.1304	727.258		10.1304	894.805		10.1304	1171.8		10.1304	753.832		10.1304	779.85		10.1304	1040.68
10.1739	717.512		10.1739	758.531		10.1739	710.08		10.1739	738.23		10.1739	730.065		10.1739	906.815		10.1739	1141.31		10.1739	756.247		10.1739	800.933		10.1739	1051.89
10.2174	720.312		10.2174	756.819		10.2174	704.652		10.2174	741.336		10.2174	730.414		10.2174	903.952		10.2174	1143.59		10.2174	757.611		10.2174	789.197		10.2174	1043.93
10.2609	718.376		10.2609	748.682		10.2609	709.355		10.2609	745.246		10.2609	727.341		10.2609	916.811		10.2609	1140.97		10.2609	747.331		10.2609	801.648		10.2609	1047.3
10.3043	727.57		10.3043	756.783		10.3043	703.875		10.3043	740.652		10.3043	729.967		10.3043	912.112		10.3043	1141.6		10.3043	756.609		10.3043	789.578		10.3043	1035.33
10.3478	716.594		10.3478	747.194		10.3478	714.579		10.3478	735.225		10.3478	730.86		10.3478	883.016		10.3478	1134.51		10.3478	753.889		10.3478	785.713		10.3478	1031.61
10.3913	723.315		10.3913	747.782		10.3913	708.19		10.3913	744.759		10.3913	726.584		10.3913	897.699		10.3913	1137.37		10.3913	756.021		10.3913	784.283		10.3913	1031.83
10.4348	725.403		10.4348	757.526		10.4348	714.689		10.4348	743.364		10.4348	725.283		10.4348	886.654		10.4348	1136.03		10.4348	759.686		10.4348	787.159		10.4348	1046.23
10.4783	724.272		10.4783	750.386		10.4783	707.815		10.4783	739.494		10.4783	727.798		10.4783	903.161		10.4783	1122.95		10.4783	755.737		10.4783	798.515		10.4783	1039.2
10.5217	720.526		10.5217	754.632		10.5217	713.356		10.5217	747.69		10.5217	729.055		10.5217	881.354		10.5217	1116.05		10.5217	757.692		10.5217	786.408		10.5217	1035.95
10.5652	720.683		10.5652	755.331		10.5652	716.14		10.5652	741.431		10.5652	726.656		10.5652	887.072		10.5652	1133.31		10.5652	757.203		10.5652	794.304		10.5652	1030.51
10.6087	725.908		10.6087	751.246		10.6087	704.165		10.6087	741.424		10.6087	720.552		10.6087	863.888		10.6087	1136.43		10.6087	751.104		10.6087	787.573		10.6087	1028.24
10.6522	721.762		10.6522	757.797		10.6522	713.126		10.6522	741.407		10.6522	731.443		10.6522	884.864		10.6522	1119.54		10.6522	756.051		10.6522	796.679		10.6522	1012.37
10.6957	722.297		10.6957	751.785		10.6957	700.504		10.6957	739.897		10.6957	726.599		10.6957	868.069		10.6957	1127.5		10.6957	761.205		10.6957	790.242		10.6957	1034.26
10.7391	717.899		10.7391	751.975		10.7391	710.95		10.7391	740.12		10.7391	724.217		10.7391	863.584		10.7391	1152.51		10.7391	756.178		10.7391	781.357		10.7391	1033.85
10.7826	717.759		10.7826	744.174		10.7826	708.672		10.7826	740.879		10.7826	714.389		10.7826	859.427		10.7826	1115.54		10.7826	750.552		10.7826	776.156		10.7826	1027.89
10.8261	723.832		10.8261	753.659		10.8261	705.805		10.8261	741.61		10.8261	727.509		10.8261	875.298		10.8261	1125.65		10.8261	756.986		10.8261	783.419		10.8261	1015.32
10.8696	723.052		10.8696	752.708		10.8696	714.31		10.8696	742.016		10.8696	721.575		10.8696	858.622		10.8696	1131.94		10.8696	755.059		10.8696	798.733		10.8696	1025.55
10.913	717.897		10.913	746.69		10.913	707.129		10.913	737.645		10.913	727.313		10.913	853.692		10.913	1121.33		10.913	748.846		10.913	793.954		10.913	1010.38
10.9565	717.401		10.9565	754.784		10.9565	716.419		10.9565	740.185		10.9565	726.63		10.9565	853.557		10.9565	1113.14		10.9565	753.048		10.9565	786.74		10.9565	1012.45
11	719.554		11	751.343		11	711.357		11	741.122		11	728.893		11	855.084		11	1112.6		11	760.009		11	775.88		11	1010.28
11.0435	716.147		11.0435	754.92		11.0435	701.336		11.0435	739.179		11.0435	725.343		11.0435	869.285		11.0435	1126.43		11.0435	765.939		11.0435	783.633		11.0435	1008.87
11.087	720.292		11.087	751.519		11.087	712.091		11.087	738.559		11.087	724.114		11.087	857.379		11.087	1112.17		11.087	768.591		11.087	791.145		11.087	1018.98
11.1304	718.065		11.1304	754.227		11.1304	709.403		11.1304	732.575		11.1304	725.731		11.1304	844.377		11.1304	1103.3		11.1304	764.565		11.1304	779.756		11.1304	1000.56
11.1739	722.518		11.1739	749.61		11.1739	709.715		11.1739	738.176		11.1739	729.495		11.1739	853.735		11.1739	1092.97		11.1739	770.623		11.1739	774.752		11.1739	997.957
11.2174	721.399		11.2174	753.517		11.2174	709.989		11.2174	747.507		11.2174	728.369		11.2174	857.401		11.2174	1091.53		11.2174	777.979		11.2174	786.833		11.2174	1003.67
11.2609	726.441		11.2609	749.497		11.2609	709.378		11.2609	735.204		11.2609	728.308		11.2609	840.173		11.2609	1096.61		11.2609	774.027		11.2609	795.015		11.2609	998.851
11.3043	721.813		11.3043	755.931		11.3043	707.89		11.3043	741.166		11.3043	717.492		11.3043	834.465		11.3043	1069.33		11.3043	782.916		11.3043	778.009		11.3043	998.354
11.3478	722.727		11.3478	747.751		11.3478	706.948		11.3478	741.267		11.3478	724.105		11.3478	845.133		11.3478	1085.06		11.3478	775.028		11.3478	796.675		11.3478	1010.47
11.3913	722.986		11.3913	748.665		11.3913	707.379		11.3913	739.72		11.3913	722.726		11.3913	832.86		11.3913	1096.52		11.3913	772.901		11.3913	792.054		11.3913	1008.31
11.4348	731.436		11.4348	752.984		11.4348	713.198		11.4348	747.755		11.4348	726.524		11.4348	858.011		11.4348	1102.33		11.4348	782.373		11.4348	782.194		11.4348	1008.33
11.4783	719.877		11.4783	740.09		11.4783	705.776		11.4783	740.945		11.4783	725.455		11.4783	832.97		11.4783	1129.09		11.4783	767.421		11.4783	776.431		11.4783	984.216
11.5217	725.109		11.5217	748.214		11.5217	710.289		11.5217	745.957		11.5217	727.47		11.5217	848.801		11.5217	1152.94		11.5217	774.124		11.5217	788.961		11.5217	980.524
11.5652	726.641		11.5652	749.68		11.5652	715.663		11.5652	737.087		11.5652	726.711		11.5652	822.992		11.5652	1140.61		11.5652	776.755		11.5652	772.49		11.5652	997.225
11.6087	717.621		11.6087	742.521		11.6087	707.379		11.6087	739.308		11.6087	726.285		11.6087	838.982		11.6087	1130.3		11.6087	777.115		11.6087	785.51		11.6087	986.929
11.6522	726.25		11.6522	761.187		11.6522	712.151		11.6522	746.911		11.6522	737.106		11.6522	828.417		11.6522	1127.3		11.6522	783.62		11.6522	796.451		11.6522	986.152
11.6957	721.076		11.6957	756.886		11.6957	706.207		11.6957	741.615		11.6957	732.203		11.6957	838.115		11.6957	1117.33		11.6957	784.744		11.6957	781.926		11.6957	985.93
11.7391	726.066		11.7391	752.129		11.7391	699.232		11.7391	740.667		11.7391	726.095		11.7391	828.82		11.7391	1100.48		11.7391	776.195		11.7391	790.655		11.7391	991.229
11.7826	721.047		11.7826	747.379		11.7826	703.04		11.7826	743.78		11.7826	724.708		11.7826	833.742		11.7826	1123.23		11.7826	775.033		11.7826	769.082		11.7826	979.118
11.8261	719.369		11.8261	757.558		11.8261	701.403		11.8261	741.061		11.8261	723.075		11.8261	820.66		11.8261	1104.61		11.8261	778.734		11.8261	773.33		11.8261	1003.61
11.8696	727.924		11.8696	752.599		11.8696	704.255		11.8696	746.873		11.8696	728.016		11.8696	810.657		11.8696	1126.91		11.8696	780.955		11.8696	779.037		11.8696	979.036
11.913	715.187		11.913	748.649		11.913	697.682		11.913	744.079		11.913	715.443		11.913	822.715		11.913	1103.77		11.913	779.426		11.913	778.842		11.913	988.929
11.9565	720.829		11.9565	758.119		11.9565	695.538		11.9565	742.509		11.9565	725.397		11.9565	828.314		11.9565	1115.61		11.9565	778.374		11.9565	764.058		11.9565	956.743
12	718.051		12	748.266		12	699.55		12	736.427		12	724.902		12	817.919		12	1109.85		12	777.021		12	773.101		12	978.549
12.0435	719.96		12.0435	749.119		12.0435	703.065		12.0435	739.542		12.0435	724.192		12.0435	808.073		12.0435	1095.45		12.0435	779.7		12.0435	784.942		12.0435	983.367
12.087	719.234		12.087	743.669		12.087	703.905		12.087	738.949		12.087	723.486		12.087	821.332		12.087	1098.72		12.087	781.264		12.087	773.76		12.087	978.501
12.1304	717.402		12.1304	753.292		12.1304	710.023		12.1304	737.233		12.1304	725.842		12.1304	819.612		12.1304	1111.15		12.1304	777.3		12.1304	781.379		12.1304	985.562
12.1739	713.437		12.1739	747.214		12.1739	709.899		12.1739	742.83		12.1739	727.981		12.1739	835.772		12.1739	1100.32		12.1739	779.218		12.1739	767.983		12.1739	977.345
12.2174	717.89		12.2174	755.576		12.2174	704.635		12.2174	742.53		12.2174	723.211		12.2174	822.955		12.2174	1067.41		12.2174	781.177		12.2174	767.445		12.2174	998.505
12.2609	720.872		12.2609	749.762		12.2609	696.922		12.2609	741.952		12.2609	719.203		12.2609	800.372		12.2609	1102.48		12.2609	778.686		12.2609	766.166		12.2609	987.869
12.3043	719.448		12.3043	749.131		12.3043	709.212		12.3043	739.11		12.3043	726.564		12.3043	819.469		12.3043	1093.01		12.3043	786.5		12.3043	772.07		12.3043	982.453
12.3478	720.841		12.3478	750.016		12.3478	701.121		12.3478	740.89		12.3478	719.289		12.3478	818.57		12.3478	1115.2		12.3478	778.071		12.3478	765.773		12.3478	979.152
12.3913	723.014		12.3913	754.28		12.3913	713.616		12.3913	744.171		12.3913	729.205		12.3913	805.828		12.3913	1120.37		12.3913	779.144		12.3913	780.812		12.3913	975.319
12.4348	725.95		12.4348	750.561		12.4348	705.517		12.4348	741.23		12.4348	728.628		12.4348	814.491		12.4348	1127.48		12.4348	778.475		12.4348	766.531		12.4348	995.565
12.4783	722.332		12.4783	749.1		12.4783	711.294		12.4783	737.63		12.4783	722.122		12.4783	802.646		12.4783	1124.68		12.4783	777.463		12.4783	777.565		12.4783	1006.98
12.5217	711.742		12.5217	755.022		12.5217	697.215		12.5217	736.943		12.5217	718.043		12.5217	794.926		12.5217	1118		12.5217	767.128		12.5217	756.076		12.5217	1038.97
12.5652	713.843		12.5652	752.356		12.5652	702.305		12.5652	741.896		12.5652	725.646		12.5652	805.185		12.5652	1108.28		12.5652	772.822		12.5652	778.246		12.5652	1055.95
12.6087	719.446		12.6087	747.958		12.6087	709.367		12.6087	741.897		12.6087	726.562		12.6087	821.248		12.6087	1122.99		12.6087	770.764		12.6087	775.188		12.6087	1064.83
12.6522	726.014		12.6522	756.002		12.6522	702.342		12.6522	740.985		12.6522	720.785		12.6522	799.772		12.6522	1135.96		12.6522	770.02		12.6522	772.239		12.6522	1054.87
12.6957	721.529		12.6957	758.118		12.6957	716.208		12.6957	740.038		12.6957	732.386		12.6957	812.923		12.6957	1093.38		12.6957	780.365		12.6957	773.635		12.6957	1049.88
12.7391	717.598		12.7391	744.445		12.7391	706.276		12.7391	740.778		12.7391	721.057		12.7391	805.944		12.7391	1099.6		12.7391	769.696		12.7391	776.852		12.7391	1044.39
12.7826	719.361		12.7826	756.33		12.7826	702.8		12.7826	752.207		12.7826	725.568		12.7826	800.597		12.7826	1098.88		12.7826	774.321		12.7826	771.279		12.7826	1046.98
12.8261	722.315		12.8261	748.254		12.8261	705.765		12.8261	739.765		12.8261	728.267		12.8261	807.318		12.8261	1097.85		12.8261	767.54		12.8261	775.922		12.8261	1035.44
12.8696	719.333		12.8696	752.559		12.8696	710.8		12.8696	742.542		12.8696	726.584		12.8696	811.669		12.8696	1110.95		12.8696	764.32		12.8696	765.471		12.8696	1053.7
12.913	718.13		12.913	755.461		12.913	708.102		12.913	742.438		12.913	728.803		12.913	811.004		12.913	1102.14		12.913	770.446		12.913	770.438		12.913	1053.82
12.9565	718.372		12.9565	746.16		12.9565	701.95		12.9565	733.993		12.9565	722.885		12.9565	793.949		12.9565	1098.86		12.9565	764.336		12.9565	766.572		12.9565	1077.32
13	722.035		13	747.89		13	705.172		13	738.335		13	723.74		13	793.442		13	1084.59		13	767.018		13	770.033		13	1053.31
13.0435	718.405		13.0435	751.49		13.0435	703.438		13.0435	737.714		13.0435	726.862		13.0435	806.98		13.0435	1067.35		13.0435	770.85		13.0435	770.229		13.0435	1059.65
13.087	721.778		13.087	749.562		13.087	697.88		13.087	740.588		13.087	727.256		13.087	791.053		13.087	1066.18		13.087	769.841		13.087	771.477		13.087	1044.18
13.1304	719.38		13.1304	750.412		13.1304	705.518		13.1304	739.318		13.1304	725.053		13.1304	772.508		13.1304	1094.32		13.1304	760.976		13.1304	781.255		13.1304	1051.38
13.1739	718.24		13.1739	755.762		13.1739	705.368		13.1739	744.337		13.1739	726.224		13.1739	780.726		13.1739	1075.51		13.1739	772.259		13.1739	774.633		13.1739	1040.52
13.2174	712.597		13.2174	744.296		13.2174	707.832		13.2174	741.367		13.2174	725.032		13.2174	788.937		13.2174	1102.21		13.2174	763.992		13.2174	762.598		13.2174	1058.8
13.2609	712.583		13.2609	750.481		13.2609	710.346		13.2609	735.597		13.2609	724.478		13.2609	783.622		13.2609	1071.95		13.2609	757.212		13.2609	758.592		13.2609	1040.79
13.3043	713.652		13.3043	757.463		13.3043	701.945		13.3043	736.011		13.3043	721.131		13.3043	776.411		13.3043	1071.67		13.3043	759.302		13.3043	774.592		13.3043	1035.89
13.3478	723.777		13.3478	749.454		13.3478	712.868		13.3478	738.744		13.3478	721.312		13.3478	801.249		13.3478	1073.33		13.3478	764.832		13.3478	760.308		13.3478	1036.74
13.3913	721.298		13.3913	754.844		13.3913	715.858		13.3913	737.95		13.3913	723.909		13.3913	803.645		13.3913	1067.66		13.3913	762.013		13.3913	770.881		13.3913	1032.99
13.4348	718.165		13.4348	752.775		13.4348	706.535		13.4348	739.551		13.4348	722.168		13.4348	796.171		13.4348	1085.53		13.4348	757.569		13.4348	775.815		13.4348	1034.39
13.4783	713.696		13.4783	745.992		13.4783	705.076		13.4783	735.873		13.4783	721.056		13.4783	791.86		13.4783	1105.94		13.4783	755.984		13.4783	767.209		13.4783	1026.69
13.5217	720.114		13.5217	752.489		13.5217	708.59		13.5217	738.608		13.5217	726.713		13.5217	826.212		13.5217	1112.63		13.5217	754.034		13.5217	772.318		13.5217	1020.13
13.5652	724.019		13.5652	741.681		13.5652	705.853		13.5652	741.905		13.5652	725.813		13.5652	844.839		13.5652	1102.57		13.5652	763.682		13.5652	769.307		13.5652	1001.72
13.6087	717.649		13.6087	761.186		13.6087	705.164		13.6087	742.502		13.6087	727.636		13.6087	872.411		13.6087	1110.73		13.6087	760.393		13.6087	774.311		13.6087	1031.34
13.6522	721.597		13.6522	747.535		13.6522	705.35		13.6522	741.679		13.6522	729.278		13.6522	867.722		13.6522	1096.8		13.6522	760.173		13.6522	801.572		13.6522	1026.25
13.6957	722.569		13.6957	745.978		13.6957	711.062		13.6957	744.419		13.6957	726.587		13.6957	877.15		13.6957	1093.12		13.6957	757.008		13.6957	800.736		13.6957	1015.41
13.7391	718.89		13.7391	749.954		13.7391	706.244		13.7391	735.9		13.7391	729.448		13.7391	861.037		13.7391	1100.05		13.7391	756.208		13.7391	808.668		13.7391	1020.4
13.7826	719.345		13.7826	754.145		13.7826	697.462		13.7826	738.178		13.7826	724.705		13.7826	871.88		13.7826	1098.06		13.7826	758.849		13.7826	815.787		13.7826	1004.63
13.8261	719.759		13.8261	749.131		13.8261	705.18		13.8261	743.986		13.8261	725.136		13.8261	853.536		13.8261	1104.45		13.8261	758.173		13.8261	825.093		13.8261	1017.59
13.8696	717.243		13.8696	749.431		13.8696	704.946		13.8696	741.617		13.8696	726.281		13.8696	845.163		13.8696	1126.22		13.8696	751.338		13.8696	818.798		13.8696	1008.5
13.913	720.147		13.913	754.219		13.913	698.904		13.913	742.809		13.913	722.49		13.913	876.451		13.913	1092.78		13.913	757.034		13.913	805.482		13.913	1012.28
13.9565	717.3		13.9565	746.691		13.9565	708.942		13.9565	730.144		13.9565	724.233		13.9565	871.828		13.9565	1089.94		13.9565	753.144		13.9565	818.868		13.9565	1033.24
14	715.423		14	748.808		14	694.465		14	743.079		14	722.562		14	829.904		14	1061.37		14	750.899		14	823.457		14	1047.4
14.0435	724.499		14.0435	741.796		14.0435	703.508		14.0435	743.835		14.0435	724.904		14.0435	851.626		14.0435	1079.54		14.0435	756.831		14.0435	808.236		14.0435	1068.94
14.087	718.247		14.087	748.385		14.087	693.952		14.087	737.86		14.087	722.568		14.087	851.266		14.087	1078.37		14.087	748.573		14.087	798.324		14.087	1075.43
14.1304	715.133		14.1304	749.726		14.1304	698.992		14.1304	735.172		14.1304	720.455		14.1304	841.818		14.1304	1074.05		14.1304	746.313		14.1304	809.19		14.1304	1039.14
14.1739	715.164		14.1739	747.312		14.1739	700.09		14.1739	738.678		14.1739	725.961		14.1739	850.192		14.1739	1072.08		14.1739	754.559		14.1739	817.603		14.1739	1058.21
14.2174	714.327		14.2174	741.58		14.2174	693.753		14.2174	736.03		14.2174	723.185		14.2174	836.05		14.2174	1063.92		14.2174	750.007		14.2174	795.813		14.2174	1048.35
14.2609	719.885		14.2609	744.359		14.2609	695.954		14.2609	738.03		14.2609	718.138		14.2609	850.429		14.2609	1066.96		14.2609	747.872		14.2609	796.956		14.2609	1051.4
14.3043	713.665		14.3043	749.341		14.3043	707.644		14.3043	739.75		14.3043	725.935		14.3043	841.685		14.3043	1041.86		14.3043	745.051		14.3043	797.403		14.3043	1040.24
14.3478	708.697		14.3478	750.393		14.3478	699.097		14.3478	745.217		14.3478	724.513		14.3478	820.727		14.3478	1056.39		14.3478	749.53		14.3478	796.976		14.3478	1046.69
14.3913	718.197		14.3913	745.404		14.3913	705.756		14.3913	735.552		14.3913	723.801		14.3913	817.826		14.3913	1054.06		14.3913	754.215		14.3913	806.107		14.3913	1054.09
14.4348	718.988		14.4348	752.764		14.4348	697.802		14.4348	738.125		14.4348	722.992		14.4348	837.926		14.4348	1043.94		14.4348	744.611		14.4348	781.697		14.4348	1033.81
14.4783	714.896		14.4783	753.483		14.4783	697.327		14.4783	745.827		14.4783	721.526		14.4783	826.336		14.4783	1059.04		14.4783	742.572		14.4783	804.289		14.4783	1050.67
14.5217	707.589		14.5217	748.579		14.5217	710.125		14.5217	730.762		14.5217	728.156		14.5217	827.581		14.5217	1053.75		14.5217	745.597		14.5217	807.604		14.5217	1025.84
14.5652	713.783		14.5652	746.688		14.5652	702.695		14.5652	739.577		14.5652	722.786		14.5652	823.996		14.5652	1035.05		14.5652	745.44		14.5652	798.269		14.5652	1033.42
14.6087	717.045		14.6087	750.24		14.6087	701.137		14.6087	737.948		14.6087	730.028		14.6087	833.888		14.6087	1006.53		14.6087	755.515		14.6087	791.857		14.6087	1027.48
14.6522	719.156		14.6522	753.58		14.6522	704.838		14.6522	728.748		14.6522	717.438		14.6522	832.762		14.6522	1036.29		14.6522	749.584		14.6522	793.61		14.6522	1018.37
14.6957	719.755		14.6957	744.026		14.6957	706.317		14.6957	736.024		14.6957	720.827		14.6957	825.14		14.6957	1033.59		14.6957	758.766		14.6957	795.203		14.6957	1039.17
14.7391	712.224		14.7391	738.885		14.7391	708.875		14.7391	739.247		14.7391	727.102		14.7391	834.828		14.7391	1025.77		14.7391	758.459		14.7391	786.842		14.7391	1059.81
14.7826	716.686		14.7826	744.192		14.7826	700.346		14.7826	742.909		14.7826	725.903		14.7826	828.92		14.7826	1033.94		14.7826	762.573		14.7826	800.167		14.7826	1073.97
14.8261	716.798		14.8261	754.252		14.8261	704.15		14.8261	738.382		14.8261	725.068		14.8261	822.557		14.8261	1022.11		14.8261	756.565		14.8261	790.938		14.8261	1057.52
14.8696	720.132		14.8696	746.777		14.8696	712.664		14.8696	735.316		14.8696	716.69		14.8696	809.752		14.8696	1026.85		14.8696	760.907		14.8696	798.028		14.8696	1054.17
14.913	716.202		14.913	754.181		14.913	709.881		14.913	734.119		14.913	725.448		14.913	824.815		14.913	1033.66		14.913	762.685		14.913	790.592		14.913	1061.27
14.9565	725.018		14.9565	754.541		14.9565	705.607		14.9565	737.911		14.9565	725.852		14.9565	818.171		14.9565	1014.36		14.9565	765.303		14.9565	796.146		14.9565	1037.16
15	718.89		15	748.002		15	705.271		15	741.638		15	728.461		15	810.206		15	1017.25		15	759.392		15	807.501		15	1034.04
15.0435	713.547		15.0435	738.987		15.0435	714.782		15.0435	743.343		15.0435	726.282		15.0435	821.412		15.0435	1016.24		15.0435	757.826		15.0435	786.022		15.0435	1042.55
15.087	717.673		15.087	755.227		15.087	715.25		15.087	744.005		15.087	727.994		15.087	818.258		15.087	1029.92		15.087	766.796		15.087	788.3		15.087	1049.09
15.1304	717.649		15.1304	740.296		15.1304	712.292		15.1304	742.701		15.1304	723.986		15.1304	800.069		15.1304	1017.96		15.1304	767.062		15.1304	788.65		15.1304	1034.95
15.1739	719.373		15.1739	751.902		15.1739	693.961		15.1739	734.635		15.1739	720.648		15.1739	838.645		15.1739	1005.14		15.1739	763.589		15.1739	792.112		15.1739	1031.29
15.2174	714.01		15.2174	742.471		15.2174	699.061		15.2174	736.182		15.2174	723.345		15.2174	827.149		15.2174	1011.12		15.2174	755.005		15.2174	788.149		15.2174	1053.08
15.2609	707.451		15.2609	748.103		15.2609	712.582		15.2609	733.778		15.2609	727.095		15.2609	803.906		15.2609	1014.11		15.2609	757.199		15.2609	778.583		15.2609	1066.36
15.3043	716.354		15.3043	748.352		15.3043	702.431		15.3043	742.004		15.3043	722.454		15.3043	806.6		15.3043	1021.83		15.3043	766.713		15.3043	789.264		15.3043	1061.76
15.3478	722.677		15.3478	746.836		15.3478	703.412		15.3478	734.509		15.3478	726.906		15.3478	802.384		15.3478	992.847		15.3478	775.588		15.3478	771.252		15.3478	1069.83
15.3913	709.327		15.3913	743.454		15.3913	707.682		15.3913	742.812		15.3913	722.715		15.3913	800.762		15.3913	999.219		15.3913	762.741		15.3913	774.925		15.3913	1054.12
15.4348	714.869		15.4348	754.274		15.4348	714.386		15.4348	736.101		15.4348	727.374		15.4348	811.539		15.4348	1036.47		15.4348	765.073		15.4348	784.675		15.4348	1047.44
15.4783	716.35		15.4783	743.61		15.4783	700.963		15.4783	730.612		15.4783	719.083		15.4783	799.841		15.4783	1034.46		15.4783	769.404		15.4783	769.701		15.4783	1057.03
15.5217	707.883		15.5217	741.603		15.5217	702.05		15.5217	735.832		15.5217	723.646		15.5217	782.69		15.5217	1072.1		15.5217	769.908		15.5217	784.301		15.5217	1026.47
15.5652	725.978		15.5652	750.839		15.5652	713.406		15.5652	735.909		15.5652	724.877		15.5652	807.877		15.5652	1066.4		15.5652	776.759		15.5652	792.768		15.5652	1036.39
15.6087	717.124		15.6087	753.406		15.6087	707.531		15.6087	739.744		15.6087	728.248		15.6087	828.338		15.6087	1063.77		15.6087	762.302		15.6087	790.333		15.6087	1047.24
15.6522	718.625		15.6522	742.927		15.6522	706.494		15.6522	737.95		15.6522	723.391		15.6522	798.277		15.6522	1048.49		15.6522	768.543		15.6522	780.601		15.6522	1035.61
15.6957	710.802		15.6957	746.063		15.6957	701.176		15.6957	728.961		15.6957	726.524		15.6957	802.291		15.6957	1064.06		15.6957	766.019		15.6957	779.732		15.6957	1018.49
15.7391	713.429		15.7391	748.089		15.7391	699.201		15.7391	741.809		15.7391	723.73		15.7391	783.777		15.7391	1048.85		15.7391	759.168		15.7391	761.783		15.7391	1025.13
15.7826	724.947		15.7826	738.6		15.7826	711.095		15.7826	733.061		15.7826	727.477		15.7826	809.213		15.7826	1054.16		15.7826	762.753		15.7826	772.74		15.7826	1026.17
15.8261	717.834		15.8261	750.975		15.8261	708.422		15.8261	741.545		15.8261	723.667		15.8261	796.437		15.8261	1049.49		15.8261	766.186		15.8261	774.956		15.8261	1030.78
15.8696	723.002		15.8696	741.96		15.8696	697.255		15.8696	736.368		15.8696	725.991		15.8696	781.552		15.8696	1044.76		15.8696	765.91		15.8696	777.305		15.8696	1020.15
15.913	712.88		15.913	737.994		15.913	702.764		15.913	729.077		15.913	715.718		15.913	785.357		15.913	1049.89		15.913	757.256		15.913	769.494		15.913	1013.67
15.9565	718.798		15.9565	738.112		15.9565	702.164		15.9565	741.193		15.9565	720.594		15.9565	785.488		15.9565	1050.22		15.9565	761.094		15.9565	769.579		15.9565	1027.57
16	720.094		16	744.583		16	703.748		16	736.04		16	723.489		16	785.534		16	1035.12		16	766.014		16	779.673		16	1021.8
16.0435	720.965		16.0435	746.238		16.0435	716.105		16.0435	742.113		16.0435	726.661		16.0435	799.294		16.0435	1047.92		16.0435	765.498		16.0435	782.296		16.0435	1010.3
16.087	708.386		16.087	747.637		16.087	704.329		16.087	734.847		16.087	725.133		16.087	787.703		16.087	1041.39		16.087	763.003		16.087	768.169		16.087	1012.22
16.1304	714.886		16.1304	746.309		16.1304	691.911		16.1304	739.621		16.1304	717.067		16.1304	787.406		16.1304	1047.4		16.1304	758.094		16.1304	761.713		16.1304	1014.83
16.1739	718.424		16.1739	747.889		16.1739	713.322		16.1739	736.749		16.1739	724.783		16.1739	785.683		16.1739	1029.31		16.1739	768.371		16.1739	783.212		16.1739	1008.15
16.2174	711.752		16.2174	751.773		16.2174	707.138		16.2174	733.933		16.2174	724.431		16.2174	793.902		16.2174	1025.44		16.2174	760.132		16.2174	775.07		16.2174	1004.47
16.2609	722.107		16.2609	746.704		16.2609	713.594		16.2609	738.216		16.2609	721.929		16.2609	806.396		16.2609	1037.64		16.2609	755.385		16.2609	775.194		16.2609	1000.02
16.3043	717.274		16.3043	748.775		16.3043	717.003		16.3043	739.884		16.3043	730.255		16.3043	801.668		16.3043	1025.46		16.3043	758.827		16.3043	784.226		16.3043	1021.7
16.3478	706.935		16.3478	745.198		16.3478	705.708		16.3478	735.117		16.3478	717.364		16.3478	787.294		16.3478	1018.72		16.3478	754.343		16.3478	778.138		16.3478	1006.19
16.3913	710.88		16.3913	748.463		16.3913	704.182		16.3913	736.437		16.3913	721.525		16.3913	777.557		16.3913	1026.36		16.3913	752.459		16.3913	778.204		16.3913	985.718
16.4348	710.83		16.4348	739.876		16.4348	703.384		16.4348	737.634		16.4348	721.177		16.4348	775.628		16.4348	1012.91		16.4348	752.995		16.4348	753.868		16.4348	1008.42
16.4783	715.998		16.4783	752.142		16.4783	714.806		16.4783	736.198		16.4783	726.444		16.4783	797.914		16.4783	1015.97		16.4783	762.374		16.4783	774.873		16.4783	993.974
16.5217	719.047		16.5217	744.716		16.5217	715.863		16.5217	732.762		16.5217	727.281		16.5217	799.693		16.5217	1011.65		16.5217	754.885		16.5217	759.109		16.5217	997.414
16.5652	718.174		16.5652	745.317		16.5652	702.246		16.5652	734.628		16.5652	725.596		16.5652	789.654		16.5652	1000.07		16.5652	749.198		16.5652	765.668		16.5652	999.174
16.6087	707.524		16.6087	741.472		16.6087	700.029		16.6087	727.997		16.6087	722.176		16.6087	784.192		16.6087	991.651		16.6087	748.046		16.6087	764.811		16.6087	1022.07
16.6522	716.085		16.6522	751.926		16.6522	705.136		16.6522	729.257		16.6522	719.398		16.6522	784.122		16.6522	1004.58		16.6522	750.239		16.6522	764.971		16.6522	1024.57
16.6957	707.609		16.6957	741.147		16.6957	707.917		16.6957	732.77		16.6957	723.483		16.6957	787.879		16.6957	997.941		16.6957	750.847		16.6957	769.369		16.6957	1027.27
16.7391	714.674		16.7391	746.199		16.7391	705.519		16.7391	730.245		16.7391	719.064		16.7391	790.283		16.7391	997.548		16.7391	751.028		16.7391	780.331		16.7391	1029.13
16.7826	716.366		16.7826	750.813		16.7826	709.28		16.7826	732.641		16.7826	729.349		16.7826	793.748		16.7826	1008.5		16.7826	749.192		16.7826	757.063		16.7826	1011.46
16.8261	713.419		16.8261	754.632		16.8261	708.164		16.8261	735.416		16.8261	725.64		16.8261	792.44		16.8261	1009.07		16.8261	751.95		16.8261	767.951		16.8261	1006.21
16.8696	714.569		16.8696	746.304		16.8696	723.601		16.8696	738.452		16.8696	721.46		16.8696	776.453		16.8696	1043.66		16.8696	752.735		16.8696	760.953		16.8696	1016.66
16.913	711.107		16.913	744.599		16.913	711.574		16.913	735.195		16.913	725.733		16.913	771.659		16.913	1064.98		16.913	755.497		16.913	763.927		16.913	1011.55
16.9565	710.054		16.9565	750.269		16.9565	702.51		16.9565	734.649		16.9565	726.115		16.9565	793.486		16.9565	1052.38		16.9565	753.913		16.9565	770.256		16.9565	1016.62
17	715.555		17	747.477		17	708.454		17	738.426		17	723.877		17	760.919		17	1046.02		17	752.939		17	767.636		17	1010.58
17.0435	711.673		17.0435	746.563		17.0435	707.633		17.0435	738.967		17.0435	724.078		17.0435	780.276		17.0435	1071.97		17.0435	747.108		17.0435	764.621		17.0435	1010.51
17.087	715.781		17.087	751.7		17.087	708.841		17.087	740.899		17.087	731.159		17.087	788.991		17.087	1051.09		17.087	755.418		17.087	773.83		17.087	992.486
17.1304	715.426		17.1304	745.631		17.1304	709.713		17.1304	737.027		17.1304	718.992		17.1304	781.766		17.1304	1049.08		17.1304	743.511		17.1304	771.184		17.1304	1004.21
17.1739	720.559		17.1739	746.321		17.1739	713.182		17.1739	735.485		17.1739	723.836		17.1739	781.917		17.1739	1051.65		17.1739	747.594		17.1739	751.621		17.1739	1008.06
17.2174	716.52		17.2174	745.332		17.2174	709.129		17.2174	738.813		17.2174	724.77		17.2174	790.937		17.2174	1035.91		17.2174	747.182		17.2174	771.418		17.2174	1003.63
17.2609	720.032		17.2609	747.047		17.2609	712.246		17.2609	740.367		17.2609	730.509		17.2609	790.819		17.2609	1029.24		17.2609	745.111		17.2609	766.891		17.2609	996.109
17.3043	714.138		17.3043	746.002		17.3043	704.798		17.3043	732.852		17.3043	725.088		17.3043	758.062		17.3043	1019.01		17.3043	742.97		17.3043	772.395		17.3043	1001.53
17.3478	716.611		17.3478	741.769		17.3478	713.149		17.3478	730.953		17.3478	721.611		17.3478	771.403		17.3478	1030.2		17.3478	745.476		17.3478	764.135		17.3478	981.363
17.3913	710.67		17.3913	735.065		17.3913	708.123		17.3913	727.55		17.3913	721.295		17.3913	774.215		17.3913	1034.16		17.3913	746.31		17.3913	774.369		17.3913	997.218
17.4348	716.183		17.4348	738.687		17.4348	711.739		17.4348	730.198		17.4348	723.655		17.4348	781.528		17.4348	1060.35		17.4348	745.475		17.4348	757.114		17.4348	983.743
17.4783	713.236		17.4783	742.763		17.4783	712.303		17.4783	729.215		17.4783	718.692		17.4783	762.566		17.4783	1050.11		17.4783	749.536		17.4783	762.099		17.4783	987.844
17.5217	716.509		17.5217	740.79		17.5217	718.518		17.5217	740.837		17.5217	727.802		17.5217	777.768		17.5217	1035.58		17.5217	749.714		17.5217	758.908		17.5217	987.757
17.5652	711.281		17.5652	744.755		17.5652	705.704		17.5652	739.926		17.5652	727.152		17.5652	779.067		17.5652	1030.75		17.5652	745.82		17.5652	763.555		17.5652	981.662
17.6087	718.645		17.6087	743.509		17.6087	708.626		17.6087	736.925		17.6087	724.516		17.6087	800.606		17.6087	1040.49		17.6087	753.221		17.6087	763.245		17.6087	984.69
17.6522	721.913		17.6522	749.667		17.6522	704.483		17.6522	743.148		17.6522	727.857		17.6522	772.53		17.6522	1022.07		17.6522	752.78		17.6522	777.882		17.6522	981.361
17.6957	706.579		17.6957	735.135		17.6957	703.915		17.6957	738.542		17.6957	720.309		17.6957	781.315		17.6957	1020.55		17.6957	744.108		17.6957	772.62		17.6957	984.448
17.7391	718.968		17.7391	743.307		17.7391	711.791		17.7391	735.89		17.7391	723.234		17.7391	780.834		17.7391	1034.71		17.7391	753.633		17.7391	758.317		17.7391	1003.81
17.7826	710.032		17.7826	738.41		17.7826	710.109		17.7826	739.533		17.7826	720.452		17.7826	762.903		17.7826	1018.54		17.7826	742.48		17.7826	768.054		17.7826	1015.54
17.8261	720.586		17.8261	736.546		17.8261	698.269		17.8261	737.862		17.8261	723.603		17.8261	763.525		17.8261	1004.6		17.8261	741.61		17.8261	764.747		17.8261	1013.23
17.8696	716.498		17.8696	736.445		17.8696	702.667		17.8696	741.931		17.8696	718.721		17.8696	773.269		17.8696	1011.15		17.8696	749.021		17.8696	769.128		17.8696	993.387
17.913	721.106		17.913	741.509		17.913	712.061		17.913	734.234		17.913	724.544		17.913	770.907		17.913	1017.29		17.913	742.482		17.913	767.432		17.913	997.765
17.9565	713.101		17.9565	737.3		17.9565	704.476		17.9565	737.153		17.9565	722.708		17.9565	761.574		17.9565	1012.1		17.9565	742.986		17.9565	766.462		17.9565	1008.96
18	727.821		18	744.787		18	708.302		18	737.982		18	730.579		18	779.054		18	1005.6		18	746.152		18	775.076		18	1006.65
18.0435	718.052		18.0435	750.073		18.0435	705.585		18.0435	741.316		18.0435	729.784		18.0435	785.049		18.0435	1013.09		18.0435	754.72		18.0435	775.451		18.0435	1000.46
18.087	716.407		18.087	746.652		18.087	701.482		18.087	736.933		18.087	723.722		18.087	772.042		18.087	1002.28		18.087	741.364		18.087	753.987		18.087	993.855
18.1304	718.045		18.1304	747.618		18.1304	709.519		18.1304	738.451		18.1304	729.275		18.1304	774.819		18.1304	1023.36		18.1304	745.45		18.1304	763.054		18.1304	1010.43
18.1739	716.971		18.1739	744.357		18.1739	698.154		18.1739	734.693		18.1739	722.177		18.1739	766.555		18.1739	1040.87		18.1739	742.298		18.1739	767.272		18.1739	989.832
18.2174	720.628		18.2174	747.749		18.2174	702.045		18.2174	737.962		18.2174	726.405		18.2174	784.895		18.2174	1039.15		18.2174	749.134		18.2174	777.428		18.2174	994.621
18.2609	719.764		18.2609	747.194		18.2609	711.924		18.2609	733.375		18.2609	730.148		18.2609	769.797		18.2609	1045.21		18.2609	748.284		18.2609	779.141		18.2609	995.331
18.3043	713.583		18.3043	746.694		18.3043	697.484		18.3043	736.181		18.3043	719.48		18.3043	764.599		18.3043	1048.93		18.3043	738.575		18.3043	805.501		18.3043	1005.4
18.3478	713.565		18.3478	741.684		18.3478	699.289		18.3478	734.521		18.3478	722.559		18.3478	772.058		18.3478	1040.12		18.3478	746.024		18.3478	794.475		18.3478	967.032
18.3913	711.034		18.3913	739.845		18.3913	697.906		18.3913	734.774		18.3913	726.007		18.3913	774.898		18.3913	1043.36		18.3913	744.354		18.3913	791.035		18.3913	985.608
18.4348	713.338		18.4348	751.098		18.4348	705.503		18.4348	739.316		18.4348	723.781		18.4348	781.051		18.4348	1041.94		18.4348	738.143		18.4348	804.051		18.4348	990.3
18.4783	710.792		18.4783	742.348		18.4783	703.901		18.4783	733.955		18.4783	726.703		18.4783	778.611		18.4783	1039.22		18.4783	750.512		18.4783	796.356		18.4783	974.136
18.5217	713.68		18.5217	747.091		18.5217	710.55		18.5217	732.712		18.5217	724.154		18.5217	767.605		18.5217	1052.86		18.5217	750.005		18.5217	803.587		18.5217	972.701
18.5652	715.596		18.5652	753.552		18.5652	710.001		18.5652	734.641		18.5652	723.803		18.5652	772.246		18.5652	1032.68		18.5652	746.592		18.5652	785.769		18.5652	967.379
18.6087	723.275		18.6087	751.592		18.6087	709.319		18.6087	744.15		18.6087	729.436		18.6087	771.08		18.6087	1024.37		18.6087	754.164		18.6087	805.239		18.6087	985.003
18.6522	722.676		18.6522	742.486		18.6522	712.807		18.6522	736.925		18.6522	725.063		18.6522	773.214		18.6522	1042.38		18.6522	740.838		18.6522	794.867		18.6522	967.756
18.6957	709.53		18.6957	740.167		18.6957	698.613		18.6957	734.063		18.6957	729.997		18.6957	770.572		18.6957	1037.71		18.6957	749.448		18.6957	794.219		18.6957	978.38
18.7391	713.54		18.7391	738.834		18.7391	705.073		18.7391	738.527		18.7391	720.467		18.7391	786.6		18.7391	1018.51		18.7391	741.933		18.7391	801.206		18.7391	974.571
18.7826	712.553		18.7826	741.86		18.7826	702.65		18.7826	734.128		18.7826	715.94		18.7826	783.837		18.7826	1020.3		18.7826	747.249		18.7826	787.741		18.7826	957.581
18.8261	712.884		18.8261	737.94		18.8261	703.926		18.8261	725.325		18.8261	719.028		18.8261	759.134		18.8261	1011.09		18.8261	735.112		18.8261	789.412		18.8261	966.937
18.8696	713.52		18.8696	737.655		18.8696	704.134		18.8696	738.048		18.8696	723.056		18.8696	761.189		18.8696	1015.14		18.8696	745.033		18.8696	787.569		18.8696	966.796
18.913	708.031		18.913	744.879		18.913	697.667		18.913	731.425		18.913	725.05		18.913	769.715		18.913	1017.97		18.913	740.453		18.913	789.06		18.913	979.557
18.9565	711.516		18.9565	745.482		18.9565	708.183		18.9565	740.967		18.9565	719.438		18.9565	752.437		18.9565	1018.88		18.9565	738.888		18.9565	782.333		18.9565	971.804
19	713.683		19	742.484		19	708.586		19	737.689		19	727.27		19	763.958		19	1020.25		19	743.52		19	798.767		19	976.556
19.0435	712.888		19.0435	746.347		19.0435	698.971		19.0435	734.629		19.0435	726.432		19.0435	754.951		19.0435	1021.08		19.0435	742.062		19.0435	785.187		19.0435	993.152
19.087	718.448		19.087	741.501		19.087	699.999		19.087	734.627		19.087	722.467		19.087	776.151		19.087	1014.57		19.087	735.403		19.087	777.547		19.087	993.025
19.1304	710.832		19.1304	735.436		19.1304	698.249		19.1304	736.818		19.1304	721.78		19.1304	752.846		19.1304	1018.07		19.1304	737.667		19.1304	782.666		19.1304	998.05
19.1739	715.031		19.1739	743.385		19.1739	705.923		19.1739	731.451		19.1739	724.937		19.1739	749.926		19.1739	998.989		19.1739	739.556		19.1739	787.484		19.1739	1006.48
19.2174	709.585		19.2174	741.108		19.2174	705.899		19.2174	730.084		19.2174	718.955		19.2174	772.213		19.2174	1013.65		19.2174	745.503		19.2174	782.534		19.2174	988.153
19.2609	711.941		19.2609	743.187		19.2609	707.06		19.2609	735.205		19.2609	723.963		19.2609	771.676		19.2609	990.253		19.2609	744.473		19.2609	774.518		19.2609	994.132
19.3043	716.96		19.3043	742.81		19.3043	708.882		19.3043	738.56		19.3043	723.509		19.3043	755.806		19.3043	998.808		19.3043	742.441		19.3043	792.462		19.3043	969.126
19.3478	709.862		19.3478	742.481		19.3478	714.424		19.3478	737.29		19.3478	725.726		19.3478	777.368		19.3478	988.417		19.3478	741.029		19.3478	777.933		19.3478	988.838
19.3913	723.056		19.3913	750.62		19.3913	705.762		19.3913	739.006		19.3913	728.736		19.3913	776.16		19.3913	996.428		19.3913	735.569		19.3913	779.438		19.3913	989.614
19.4348	713.376		19.4348	746.185		19.4348	705.283		19.4348	737.98		19.4348	726.356		19.4348	787.983		19.4348	981.965		19.4348	744.069		19.4348	782.323		19.4348	975.565
19.4783	711.917		19.4783	743.443		19.4783	713.635		19.4783	734.984		19.4783	725.371		19.4783	811.344		19.4783	981.009		19.4783	737.409		19.4783	778.205		19.4783	983.608
19.5217	710.593		19.5217	745.169		19.5217	711.025		19.5217	735.722		19.5217	726.012		19.5217	807.125		19.5217	988.426		19.5217	744.795		19.5217	783.314		19.5217	990.941
19.5652	715.42		19.5652	745.988		19.5652	716.286		19.5652	741.817		19.5652	724.373		19.5652	821.48		19.5652	992.575		19.5652	749.526		19.5652	778.874		19.5652	976.212
19.6087	711.333		19.6087	743.979		19.6087	706.367		19.6087	735.624		19.6087	729.932		19.6087	813.871		19.6087	969.349		19.6087	741.826		19.6087	781.414		19.6087	969.708
19.6522	716.101		19.6522	751.925		19.6522	710.125		19.6522	739.789		19.6522	730.307		19.6522	825.745		19.6522	978.027		19.6522	744.559		19.6522	776.499		19.6522	978.74
19.6957	716.635		19.6957	744.062		19.6957	707.83		19.6957	734.516		19.6957	726.24		19.6957	824.12		19.6957	991.29		19.6957	742.824		19.6957	779.417		19.6957	983.416
19.7391	711.65		19.7391	744.445		19.7391	706.317		19.7391	733.796		19.7391	725.527		19.7391	825.177		19.7391	960.818		19.7391	742.418		19.7391	778.325		19.7391	968.211
19.7826	707.898		19.7826	740.198		19.7826	705.487		19.7826	732.054		19.7826	720.811		19.7826	817.44		19.7826	960.668		19.7826	734.887		19.7826	777.066		19.7826	950.869
19.8261	711.193		19.8261	737.521		19.8261	711.091		19.8261	737.38		19.8261	723.125		19.8261	813.514		19.8261	963.919		19.8261	740.48		19.8261	791.029		19.8261	974.592
19.8696	710.579		19.8696	747.353		19.8696	707.582		19.8696	738.407		19.8696	729.108		19.8696	816.734		19.8696	980.793		19.8696	743.034		19.8696	763.895		19.8696	971.925
19.913	716.746		19.913	750.5		19.913	711.543		19.913	736.068		19.913	729.947		19.913	810.963		19.913	975.658		19.913	745.58		19.913	778.847		19.913	962.313
19.9565	713.41		19.9565	736.844		19.9565	712.153		19.9565	732.262		19.9565	722.154		19.9565	792.063		19.9565	993.544		19.9565	739.185		19.9565	769.902		19.9565	960.224
20	715.331		20	745.853		20	715.186		20	730.289		20	726.68		20	802.743		20	998.835		20	735.085		20	783.357		20	956.724
20.0435	713.074		20.0435	743.734		20.0435	700.959		20.0435	737.042		20.0435	718.031		20.0435	802.168		20.0435	1012.52		20.0435	740.042		20.0435	775.801		20.0435	970.65
20.087	709.549		20.087	742.284		20.087	703.942		20.087	731.942		20.087	716.933		20.087	808.695		20.087	1002.65		20.087	734.524		20.087	755.09		20.087	964.626
20.1304	713.345		20.1304	738.058		20.1304	707.058		20.1304	729.325		20.1304	724.691		20.1304	811.438		20.1304	1012.87		20.1304	736.833		20.1304	782.487		20.1304	996.461
20.1739	709.608		20.1739	741.199		20.1739	703.521		20.1739	727.981		20.1739	720.232		20.1739	802.498		20.1739	1007.41		20.1739	732.659		20.1739	764.275		20.1739	975.579
20.2174	718.514		20.2174	741.054		20.2174	709.42		20.2174	737.798		20.2174	721.678		20.2174	799.734		20.2174	1010.37		20.2174	737.157		20.2174	764.142		20.2174	977.109
20.2609	721.6		20.2609	742.043		20.2609	704.775		20.2609	729.083		20.2609	726.09		20.2609	810.289		20.2609	1002.41		20.2609	738.518		20.2609	770.09		20.2609	977.242
20.3043	714.405		20.3043	738.893		20.3043	700.526		20.3043	726.611		20.3043	717.042		20.3043	823.149		20.3043	1003.94		20.3043	736.757		20.3043	742.285		20.3043	976.455
20.3478	711.973		20.3478	736.269		20.3478	703.559		20.3478	736.18		20.3478	722.466		20.3478	807.774		20.3478	987.066		20.3478	742.498		20.3478	755.762		20.3478	963.867
20.3913	707.521		20.3913	740.082		20.3913	700.923		20.3913	728.14		20.3913	722.249		20.3913	799.464		20.3913	975.897		20.3913	737.365		20.3913	768.98		20.3913	999.671
20.4348	712.242		20.4348	742.818		20.4348	710.207		20.4348	733.929		20.4348	724.337		20.4348	784.611		20.4348	990.688		20.4348	738.29		20.4348	772.995		20.4348	988.78
20.4783	712.821		20.4783	745.796		20.4783	701.042		20.4783	741.214		20.4783	727.012		20.4783	806.303		20.4783	986.912		20.4783	745.2		20.4783	761.895		20.4783	968.044
20.5217	711.06		20.5217	741.994		20.5217	706.582		20.5217	732.76		20.5217	722.877		20.5217	787.598		20.5217	993.02		20.5217	744.091		20.5217	775.383		20.5217	970.646
20.5652	715.717		20.5652	740.562		20.5652	709.719		20.5652	732.947		20.5652	723.589		20.5652	796.643		20.5652	990.792		20.5652	748.403		20.5652	772.145		20.5652	975.059
20.6087	708.692		20.6087	741.128		20.6087	706.636		20.6087	732.458		20.6087	726.27		20.6087	808.845		20.6087	985.241		20.6087	752.426		20.6087	758.498		20.6087	959.889
20.6522	712.063		20.6522	743.451		20.6522	717.306		20.6522	733.66		20.6522	722.981		20.6522	809.703		20.6522	985.666		20.6522	751.193		20.6522	768.488		20.6522	969
20.6957	712.696		20.6957	740.239		20.6957	710.225		20.6957	731.717		20.6957	725.935		20.6957	790.854		20.6957	993.271		20.6957	752.438		20.6957	762.318		20.6957	978.367
20.7391	715.723		20.7391	734.37		20.7391	707.122		20.7391	730.012		20.7391	721.097		20.7391	790.426		20.7391	989.091		20.7391	750.753		20.7391	765.006		20.7391	965.755
20.7826	705.201		20.7826	745.683		20.7826	700.074		20.7826	732.482		20.7826	720.539		20.7826	783.656		20.7826	977.196		20.7826	750.816		20.7826	764.847		20.7826	973.533
20.8261	713.162		20.8261	737.404		20.8261	716.484		20.8261	731.761		20.8261	729.967		20.8261	794.251		20.8261	991.764		20.8261	755.177		20.8261	766.579		20.8261	953.065
20.8696	721.185		20.8696	746.147		20.8696	712.238		20.8696	735.416		20.8696	724.085		20.8696	783.078		20.8696	980.64		20.8696	758.503		20.8696	770.573		20.8696	976.321
20.913	708.039		20.913	740.192		20.913	698.285		20.913	739.842		20.913	721.098		20.913	792.478		20.913	968.947		20.913	759.327		20.913	759.521		20.913	950.806
20.9565	712.373		20.9565	744.93		20.9565	701.074		20.9565	722.359		20.9565	721.948		20.9565	788.99		20.9565	951.976		20.9565	751.155		20.9565	759.716		20.9565	951.723
21	719.183		21	743.701		21	699.535		21	736.666		21	727.003		21	777.5		21	974.082		21	759.962		21	753.04		21	968.184
21.0435	713.702		21.0435	739.736		21.0435	704.119		21.0435	739.576		21.0435	726.227		21.0435	778.534		21.0435	995.163		21.0435	756.176		21.0435	757.108		21.0435	955.218
21.087	718.413		21.087	744.161		21.087	707.164		21.087	732.433		21.087	722.195		21.087	778.023		21.087	1018.54		21.087	760.126		21.087	764.368		21.087	952.328
21.1304	713.427		21.1304	747.851		21.1304	705.666		21.1304	735.513		21.1304	725.086		21.1304	780.491		21.1304	1009.97		21.1304	756.221		21.1304	772.572		21.1304	965.363
21.1739	716.517		21.1739	747.756		21.1739	711.82		21.1739	739.173		21.1739	730.718		21.1739	787.362		21.1739	981.054		21.1739	760.805		21.1739	786.54		21.1739	979.895
21.2174	708.823		21.2174	740.981		21.2174	698.768		21.2174	733.942		21.2174	727.602		21.2174	778.18		21.2174	1008.26		21.2174	756.523		21.2174	763.064		21.2174	963.209
21.2609	711.619		21.2609	742.91		21.2609	705.232		21.2609	737.079		21.2609	725.143		21.2609	763.974		21.2609	1001.13		21.2609	755.864		21.2609	765.905		21.2609	974.056
21.3043	712.359		21.3043	737.384		21.3043	695.122		21.3043	731.277		21.3043	721.675		21.3043	792.58		21.3043	987.615		21.3043	753.861		21.3043	766.873		21.3043	957.727
21.3478	713.719		21.3478	742.858		21.3478	706.734		21.3478	739.747		21.3478	722.792		21.3478	766.526		21.3478	993.307		21.3478	762.204		21.3478	766.592		21.3478	958.219
21.3913	717.893		21.3913	740.459		21.3913	702.551		21.3913	736.164		21.3913	726.684		21.3913	782.92		21.3913	1004.64		21.3913	755.264		21.3913	764.263		21.3913	974.635
21.4348	719.084		21.4348	744.436		21.4348	707.04		21.4348	736.312		21.4348	727.497		21.4348	792.36		21.4348	992.874		21.4348	755.981		21.4348	753.14		21.4348	945.337
21.4783	711.373		21.4783	732.09		21.4783	695.11		21.4783	724.232		21.4783	715.168		21.4783	780.794		21.4783	988.703		21.4783	748.24		21.4783	757.065		21.4783	963.713
21.5217	715.436		21.5217	739.207		21.5217	700.808		21.5217	738.667		21.5217	724.185		21.5217	776.728		21.5217	993.78		21.5217	757.573		21.5217	762.598		21.5217	960.162
21.5652	721.322		21.5652	745.775		21.5652	706.862		21.5652	733.402		21.5652	722.818		21.5652	774.652		21.5652	983.068		21.5652	760.292		21.5652	745.9		21.5652	976.794
21.6087	710.443		21.6087	739.668		21.6087	700.757		21.6087	733.095		21.6087	721.745		21.6087	776.279		21.6087	984.666		21.6087	760.789		21.6087	764.21		21.6087	969.122
21.6522	715.671		21.6522	742.233		21.6522	702.944		21.6522	733.845		21.6522	721.803		21.6522	791.988		21.6522	986.996		21.6522	763.29		21.6522	763.989		21.6522	950.322
21.6957	709.877		21.6957	739.141		21.6957	706.58		21.6957	738.856		21.6957	724.733		21.6957	778.513		21.6957	995.109		21.6957	759.254		21.6957	753.676		21.6957	954.012
21.7391	709.344		21.7391	739.263		21.7391	706.47		21.7391	727.424		21.7391	727.298		21.7391	774.425		21.7391	971.732		21.7391	757.199		21.7391	772.336		21.7391	968.941
21.7826	715.933		21.7826	742.699		21.7826	708.363		21.7826	737.073		21.7826	725.241		21.7826	755.733		21.7826	986.502		21.7826	755.616		21.7826	768.367		21.7826	965.137
21.8261	713.885		21.8261	744.347		21.8261	706.706		21.8261	733.31		21.8261	726.503		21.8261	764.169		21.8261	979.647		21.8261	753.737		21.8261	754.732		21.8261	961.827
21.8696	711.275		21.8696	742.931		21.8696	704.118		21.8696	738.027		21.8696	726.843		21.8696	766.52		21.8696	968.835		21.8696	759.913		21.8696	761.74		21.8696	954.765
21.913	712.149		21.913	747.989		21.913	703.676		21.913	735.244		21.913	722.362		21.913	783.413		21.913	981.692		21.913	755.072		21.913	761.245		21.913	958.061
21.9565	712.502		21.9565	745.376		21.9565	705.055		21.9565	736.621		21.9565	727.23		21.9565	776.887		21.9565	971.436		21.9565	755.936		21.9565	765.021		21.9565	948.012
22	709.464		22	734.212		22	700.258		22	730.532		22	720.672		22	773.911		22	984.689		22	759.924		22	751.644		22	959.179
22.0435	718.746		22.0435	741.366		22.0435	704.785		22.0435	735.081		22.0435	732.078		22.0435	768.559		22.0435	963.515		22.0435	757.786		22.0435	753.853		22.0435	957.621
22.087	711.771		22.087	732.278		22.087	705.122		22.087	728.068		22.087	723.429		22.087	773.587		22.087	961.182		22.087	756.539		22.087	752.426		22.087	950.905
22.1304	713.592		22.1304	736.678		22.1304	712.099		22.1304	731.058		22.1304	721.954		22.1304	774.866		22.1304	977.4		22.1304	757.686		22.1304	762.395		22.1304	941.741
22.1739	710.839		22.1739	740.569		22.1739	698.508		22.1739	733.711		22.1739	724.013		22.1739	768.477		22.1739	961.801		22.1739	755.935		22.1739	742.618		22.1739	957.256
22.2174	717.127		22.2174	746.339		22.2174	704.786		22.2174	734.181		22.2174	727.653		22.2174	767.711		22.2174	966.461		22.2174	759.082		22.2174	753.391		22.2174	946.915
22.2609	717.912		22.2609	735.616		22.2609	714.203		22.2609	742.149		22.2609	723.364		22.2609	779.294		22.2609	962.63		22.2609	758.024		22.2609	769.048		22.2609	938.273
22.3043	710.07		22.3043	737.972		22.3043	705.155		22.3043	729.403		22.3043	719.224		22.3043	766.329		22.3043	969.113		22.3043	751.22		22.3043	756.918		22.3043	954.571
22.3478	712.27		22.3478	736.697		22.3478	708.802		22.3478	737.41		22.3478	724.709		22.3478	764.9		22.3478	966.623		22.3478	760.909		22.3478	764.167		22.3478	976.733
22.3913	709.633		22.3913	732.235		22.3913	694.802		22.3913	731.371		22.3913	723.791		22.3913	775.926		22.3913	944.537		22.3913	744.897		22.3913	751.303		22.3913	957.182
22.4348	710.663		22.4348	740.286		22.4348	706.375		22.4348	737.011		22.4348	728.359		22.4348	773.377		22.4348	957.098		22.4348	760.864		22.4348	760.697		22.4348	975.308
22.4783	711.691		22.4783	732.092		22.4783	707.025		22.4783	742.294		22.4783	725.39		22.4783	751.281		22.4783	956.628		22.4783	752.795		22.4783	754.095		22.4783	972.387
22.5217	715.482		22.5217	733.487		22.5217	703.831		22.5217	736.52		22.5217	723.072		22.5217	756.486		22.5217	934.599		22.5217	755.796		22.5217	756.845		22.5217	973.155
22.5652	721.375		22.5652	741.985		22.5652	709.815		22.5652	743.814		22.5652	729.558		22.5652	763.351		22.5652	963.166		22.5652	762.201		22.5652	764.182		22.5652	975.149
22.6087	715.162		22.6087	737.464		22.6087	709.178		22.6087	737.619		22.6087	724.463		22.6087	758.238		22.6087	949.509		22.6087	754.991		22.6087	762.668		22.6087	969.112
22.6522	714.704		22.6522	735.81		22.6522	707.034		22.6522	735.074		22.6522	720.199		22.6522	784.849		22.6522	957.47		22.6522	749.808		22.6522	758.796		22.6522	973.604
22.6957	709.952		22.6957	740.529		22.6957	697.66		22.6957	735.032		22.6957	721.43		22.6957	761.602		22.6957	992.424		22.6957	750.598		22.6957	755.692		22.6957	954.002
22.7391	716.626		22.7391	740.799		22.7391	716.269		22.7391	734.857		22.7391	721.377		22.7391	761.964		22.7391	1001.36		22.7391	753.886		22.7391	770.872		22.7391	970.71
22.7826	710.347		22.7826	742.603		22.7826	714.146		22.7826	739.198		22.7826	727.026		22.7826	780.968		22.7826	1009.13		22.7826	753.213		22.7826	772.046		22.7826	945.433
22.8261	715.472		22.8261	740.35		22.8261	702.621		22.8261	729.049		22.8261	716.987		22.8261	788.978		22.8261	999.711		22.8261	748.424		22.8261	753.11		22.8261	952.814
22.8696	717.076		22.8696	732.666		22.8696	704.822		22.8696	734.211		22.8696	721.152		22.8696	777.597		22.8696	988.102		22.8696	745.303		22.8696	748.952		22.8696	935.553
22.913	718.676		22.913	742.078		22.913	706.627		22.913	732.552		22.913	724.254		22.913	807.357		22.913	971.438		22.913	757.333		22.913	757.623		22.913	959.619
22.9565	712.255		22.9565	743.115		22.9565	707.06		22.9565	734.553		22.9565	721.273		22.9565	802.317		22.9565	984.847		22.9565	748.539		22.9565	756.714		22.9565	953.19
23	709.482		23	738.567		23	704.114		23	733.635		23	718.516		23	786.98		23	982.832		23	746.997		23	769.554		23	938.352
23.0435	714.77		23.0435	739.4		23.0435	700.274		23.0435	733.662		23.0435	717.841		23.0435	831.564		23.0435	987.288		23.0435	745.682		23.0435	773.915		23.0435	954.976
23.087	710.067		23.087	734.365		23.087	704.218		23.087	730.296		23.087	723.333		23.087	805.225		23.087	988.163		23.087	742.434		23.087	782.479		23.087	944.661
23.1304	714.893		23.1304	742.534		23.1304	706.7		23.1304	729.201		23.1304	724.63		23.1304	811.328		23.1304	988.853		23.1304	747.793		23.1304	782.615		23.1304	949.259
23.1739	709.553		23.1739	733.785		23.1739	697.811		23.1739	729.355		23.1739	720.632		23.1739	804.245		23.1739	975.206		23.1739	746.601		23.1739	786.546		23.1739	915.255
23.2174	713.236		23.2174	737.802		23.2174	712.133		23.2174	734.897		23.2174	724.69		23.2174	796.546		23.2174	962.749		23.2174	745.698		23.2174	790.602		23.2174	944.84
23.2609	715.351		23.2609	741.767		23.2609	703.585		23.2609	737.911		23.2609	726.052		23.2609	809.577		23.2609	957.098		23.2609	749.785		23.2609	788.675		23.2609	951.27
23.3043	708.9		23.3043	740.812		23.3043	703.883		23.3043	730.127		23.3043	721.994		23.3043	785.305		23.3043	976.875		23.3043	746.144		23.3043	780.551		23.3043	941.974
23.3478	706.617		23.3478	733.701		23.3478	707.746		23.3478	725.95		23.3478	718.018		23.3478	799.863		23.3478	970.812		23.3478	747.022		23.3478	779.359		23.3478	935.166
23.3913	712.26		23.3913	740.846		23.3913	708.437		23.3913	727.966		23.3913	721.182		23.3913	796.565		23.3913	954.112		23.3913	742.004		23.3913	777.815		23.3913	942.661
23.4348	714.028		23.4348	731.366		23.4348	710.446		23.4348	726.9		23.4348	720.712		23.4348	819.54		23.4348	968.327		23.4348	747.271		23.4348	773.394		23.4348	936.874
23.4783	709.788		23.4783	737.915		23.4783	707.338		23.4783	741.156		23.4783	723.843		23.4783	815.268		23.4783	983.139		23.4783	747.286		23.4783	794.672		23.4783	938.257
23.5217	707.051		23.5217	736.266		23.5217	700.427		23.5217	734.12		23.5217	724.814		23.5217	789.749		23.5217	974.418		23.5217	744.032		23.5217	773.775		23.5217	945.098
23.5652	709.223		23.5652	736.794		23.5652	703.45		23.5652	736.817		23.5652	721.534		23.5652	820.286		23.5652	961.353		23.5652	743.877		23.5652	785.223		23.5652	948.22
23.6087	706.974		23.6087	733.878		23.6087	700.271		23.6087	731.552		23.6087	719.418		23.6087	770.782		23.6087	946.175		23.6087	744.311		23.6087	760.008		23.6087	928.488
23.6522	715.73		23.6522	737.875		23.6522	706.486		23.6522	738.348		23.6522	727.967		23.6522	788.14		23.6522	966.803		23.6522	749.396		23.6522	777.77		23.6522	950.852
23.6957	701.174		23.6957	730.237		23.6957	704.417		23.6957	727.017		23.6957	720.806		23.6957	793.458		23.6957	942.042		23.6957	740.99		23.6957	774.168		23.6957	940.627
23.7391	705.365		23.7391	735.405		23.7391	704.891		23.7391	732.704		23.7391	716.819		23.7391	790.018		23.7391	950.119		23.7391	732.344		23.7391	762.692		23.7391	941.233
23.7826	709.602		23.7826	738.049		23.7826	710.625		23.7826	732.763		23.7826	722.274		23.7826	788.72		23.7826	961.421		23.7826	750.28		23.7826	773.219		23.7826	948.481
23.8261	712.314		23.8261	738.047		23.8261	704.437		23.8261	736.369		23.8261	720.402		23.8261	800.864		23.8261	966.346		23.8261	739.153		23.8261	783.887		23.8261	948.677
23.8696	711.242		23.8696	735.115		23.8696	699.471		23.8696	737.491		23.8696	719.459		23.8696	784.912		23.8696	959.911		23.8696	737.693		23.8696	761.133		23.8696	944.523
23.913	711.584		23.913	732.708		23.913	704.86		23.913	736.136		23.913	724.428		23.913	796.216		23.913	945.079		23.913	743.22		23.913	769.777		23.913	968.097
23.9565	712.472		23.9565	734.033		23.9565	699.923		23.9565	739.852		23.9565	725.366		23.9565	791.889		23.9565	942.604		23.9565	744.291		23.9565	773.263		23.9565	975.73
24	709.817		24	737.369		24	708.284		24	735.281		24	721.469		24	773.053		24	952.526		24	740.642		24	765.448		24	947.77
24.0435	708.572		24.0435	738.67		24.0435	700.325		24.0435	731.593		24.0435	719.609		24.0435	784.98		24.0435	965.449		24.0435	736.83		24.0435	775.186		24.0435	961.267
24.087	708.636		24.087	737.058		24.087	697.098		24.087	724.574		24.087	711.715		24.087	787.371		24.087	925.709		24.087	738.83		24.087	750.46		24.087	951.053
24.1304	710.036		24.1304	733.044		24.1304	709.147		24.1304	730.29		24.1304	719.836		24.1304	789.949		24.1304	945.628		24.1304	739.3		24.1304	761.028		24.1304	949.412
24.1739	715.236		24.1739	732.825		24.1739	699.194		24.1739	734.015		24.1739	723.248		24.1739	781.969		24.1739	946.539		24.1739	739.853		24.1739	762.888		24.1739	955.955
24.2174	707.2		24.2174	730.703		24.2174	707.863		24.2174	732.516		24.2174	719.208		24.2174	778.586		24.2174	941.907		24.2174	744.516		24.2174	760.776		24.2174	967.769
24.2609	706.997		24.2609	729.976		24.2609	691.547		24.2609	724.773		24.2609	716.518		24.2609	782.874		24.2609	922.137		24.2609	732.614		24.2609	771.429		24.2609	960.584
24.3043	709.532		24.3043	737.274		24.3043	711.728		24.3043	734.52		24.3043	723.23		24.3043	785.405		24.3043	934.734		24.3043	745.381		24.3043	775.886		24.3043	964.379
24.3478	707.677		24.3478	735.848		24.3478	707.686		24.3478	729.12		24.3478	725.582		24.3478	779.932		24.3478	929.035		24.3478	750.22		24.3478	767.599		24.3478	951.296
24.3913	703.474		24.3913	730.364		24.3913	710.136		24.3913	722.99		24.3913	728.623		24.3913	784.134		24.3913	929.818		24.3913	740.866		24.3913	769.1		24.3913	947.899
24.4348	706.65		24.4348	734.317		24.4348	706.372		24.4348	727.79		24.4348	720.619		24.4348	774.785		24.4348	929.353		24.4348	749.685		24.4348	763.844		24.4348	969.914
24.4783	705.882		24.4783	733.294		24.4783	702.74		24.4783	726.389		24.4783	716.686		24.4783	786.708		24.4783	934.34		24.4783	748.923		24.4783	772.029		24.4783	953.695
24.5217	710.026		24.5217	734.977		24.5217	701.998		24.5217	737.476		24.5217	723.553		24.5217	767.709		24.5217	933.833		24.5217	748.247		24.5217	756.891		24.5217	962.314
24.5652	709.894		24.5652	729.826		24.5652	702.095		24.5652	722.382		24.5652	715.985		24.5652	765.264		24.5652	908.146		24.5652	749.05		24.5652	756.903		24.5652	959.857
24.6087	713.408		24.6087	732.873		24.6087	701.904		24.6087	726.147		24.6087	724.056		24.6087	767.57		24.6087	923.826		24.6087	741.596		24.6087	760.883		24.6087	972.218
24.6522	710.677		24.6522	737.094		24.6522	709.241		24.6522	728.998		24.6522	720.437		24.6522	774.832		24.6522	912.472		24.6522	752.649		24.6522	760.888		24.6522	969.188
24.6957	715.404		24.6957	740.213		24.6957	707.291		24.6957	736.741		24.6957	725.554		24.6957	770.489		24.6957	946.951		24.6957	752.83		24.6957	758.383		24.6957	975.337
24.7391	707.722		24.7391	739.258		24.7391	698.453		24.7391	729.231		24.7391	719.632		24.7391	765.798		24.7391	963.391		24.7391	755.105		24.7391	748.74		24.7391	982.084
24.7826	706.506		24.7826	740.631		24.7826	701.904		24.7826	730.758		24.7826	721.684		24.7826	757.352		24.7826	952.796		24.7826	741.884		24.7826	754.676		24.7826	978.372
24.8261	705.779		24.8261	726.447		24.8261	709.029		24.8261	736.038		24.8261	717.704		24.8261	768.728		24.8261	956.861		24.8261	750.835		24.8261	759.004		24.8261	976.983
24.8696	706.397		24.8696	728.742		24.8696	694.31		24.8696	727.195		24.8696	719.2		24.8696	770.523		24.8696	954.103		24.8696	744.784		24.8696	755.398		24.8696	968.989
24.913	704.628		24.913	734.952		24.913	708.747		24.913	732.379		24.913	720.014		24.913	762.672		24.913	955.943		24.913	747.877		24.913	752		24.913	969.468
24.9565	708.65		24.9565	730.387		24.9565	703.008		24.9565	733.412		24.9565	721.287		24.9565	743.172		24.9565	957.237		24.9565	745.497		24.9565	749.474		24.9565	963.991
25	708.658		25	730.772		25	693.53		25	726.688		25	715.873		25	771.763		25	944.066		25	755.88		25	756.152		25	960.058
25.0435	714.221		25.0435	741.388		25.0435	702.625		25.0435	731.865		25.0435	727.935		25.0435	768.531		25.0435	952.93		25.0435	754.77		25.0435	756.409		25.0435	971.871
25.087	709.755		25.087	734.106		25.087	704.814		25.087	728.559		25.087	718.59		25.087	751.346		25.087	940.825		25.087	747.91		25.087	745.664		25.087	969.986
25.1304	711.673		25.1304	732.009		25.1304	708.283		25.1304	729.103		25.1304	719.859		25.1304	765.975		25.1304	953.966		25.1304	749.003		25.1304	760.801		25.1304	969.808
25.1739	706.793		25.1739	738.59		25.1739	706.266		25.1739	723.938		25.1739	721.09		25.1739	760.812		25.1739	962.984		25.1739	753.88		25.1739	754.771		25.1739	955.524
25.2174	715.26		25.2174	733.875		25.2174	698.436		25.2174	728.586		25.2174	723.755		25.2174	771.378		25.2174	942.328		25.2174	748.579		25.2174	756.925		25.2174	957.331
25.2609	711.606		25.2609	731.675		25.2609	705.323		25.2609	729.537		25.2609	718.046		25.2609	767.493		25.2609	945.935		25.2609	749.043		25.2609	742.045		25.2609	955.441
25.3043	710.426		25.3043	741.688		25.3043	705.255		25.3043	726.073		25.3043	718.779		25.3043	775.061		25.3043	938.457		25.3043	747.39		25.3043	757.062		25.3043	954.254
25.3478	706.956		25.3478	735.578		25.3478	699.618		25.3478	728.514		25.3478	721.87		25.3478	776.768		25.3478	925.631		25.3478	748.229		25.3478	742.231		25.3478	955.142
25.3913	708.325		25.3913	736.214		25.3913	710.323		25.3913	736.705		25.3913	723.904		25.3913	782.062		25.3913	955.799		25.3913	757.68		25.3913	754.221		25.3913	955.803
25.4348	714.233		25.4348	733.582		25.4348	697.913		25.4348	735.346		25.4348	723.567		25.4348	770.936		25.4348	947.697		25.4348	748.638		25.4348	759.959		25.4348	967.944
25.4783	707.729		25.4783	734.35		25.4783	700.134		25.4783	729.645		25.4783	716.75		25.4783	776.816		25.4783	932.728		25.4783	750.549		25.4783	749.737		25.4783	936.505
25.5217	707.775		25.5217	729.212		25.5217	698.567		25.5217	728.315		25.5217	719.66		25.5217	767.274		25.5217	928.123		25.5217	747.647		25.5217	753.858		25.5217	950.89
25.5652	707.393		25.5652	729.291		25.5652	701.028		25.5652	731.427		25.5652	718.018		25.5652	751.988		25.5652	927.26		25.5652	746.266		25.5652	747.598		25.5652	956.853
25.6087	708.146		25.6087	734.564		25.6087	699.814		25.6087	727.227		25.6087	719.381		25.6087	773.437		25.6087	935.942		25.6087	756.618		25.6087	748.604		25.6087	947.643
25.6522	706.163		25.6522	732.455		25.6522	698.149		25.6522	727.03		25.6522	715.664		25.6522	762.569		25.6522	936.761		25.6522	749.264		25.6522	751.498		25.6522	946.466
25.6957	710.798		25.6957	734.524		25.6957	705.035		25.6957	730.238		25.6957	721.904		25.6957	759.26		25.6957	942.621		25.6957	744.004		25.6957	752.767		25.6957	944.658
25.7391	703.943		25.7391	728.003		25.7391	701.745		25.7391	730.813		25.7391	719.912		25.7391	754.217		25.7391	955.535		25.7391	745.187		25.7391	754.885		25.7391	948.566
25.7826	703.506		25.7826	731.732		25.7826	702.39		25.7826	726.815		25.7826	719.098		25.7826	768.781		25.7826	931.303		25.7826	749.465		25.7826	758.439		25.7826	942.96
25.8261	710.824		25.8261	728.19		25.8261	700.753		25.8261	733.319		25.8261	717.829		25.8261	746.165		25.8261	928.068		25.8261	747.374		25.8261	736.089		25.8261	926.611
25.8696	709.232		25.8696	726.769		25.8696	705.996		25.8696	726.098		25.8696	718.617		25.8696	767.734		25.8696	921.439		25.8696	740.135		25.8696	748.509		25.8696	929.386
25.913	712.017		25.913	734.471		25.913	712.618		25.913	730.449		25.913	718.712		25.913	761.223		25.913	931.422		25.913	750.512		25.913	749.714		25.913	942.823
25.9565	709.389		25.9565	741.162		25.9565	704.667		25.9565	727.869		25.9565	723.258		25.9565	746.151		25.9565	926.793		25.9565	742.205		25.9565	753.931		25.9565	928.356
26	706.757		26	732.036		26	701.36		26	733.975		26	718.253		26	764.722		26	940.483		26	746.847		26	736.329		26	946.424
26.0435	713.26		26.0435	727.255		26.0435	703.727		26.0435	732.999		26.0435	718.326		26.0435	758.055		26.0435	929.018		26.0435	743.325		26.0435	738.174		26.0435	923.482
26.087	702.753		26.087	731.184		26.087	694.036		26.087	732.985		26.087	717.971		26.087	746.551		26.087	910.61		26.087	745.019		26.087	762.276		26.087	920.215

## Sheet: Figure 4f
Figure 4f
Optogenetics
No treatment			CURARE			CURARE washed
Time (s)	Contraction (a.u.)		Time (s)	Contraction (a.u.)		Time (s)	Contraction (a.u.)
0	2.8196		0	1.1571		0	4.872
0.02	4.6503		0.02	1.1914		0.02	5.0792
0.04	13.1193		0.04	1.4034		0.04	5.496
0.06	13.808		0.06	1.1719		0.06	5.6749
0.08	17.0735		0.08	1.5613		0.08	6.2563
0.1	9.4973		0.1	1.5435		0.1	6.4653
0.12	7.632		0.12	1.4465		0.12	6.6769
0.14	19.6029		0.14	1.2497		0.14	6.4195
0.16	6.1014		0.16	1.5102		0.16	6.0502
0.18	19.688		0.18	1.1495		0.18	6.8925
0.2	6.4105		0.2	0.8482		0.2	7.8621
0.22	10.124		0.22	0.8871		0.22	7.6612
0.24	11.6339		0.24	1.0783		0.24	7.6415
0.26	10.329		0.26	1.1063		0.26	7.7392
0.28	12.0378		0.28	1.5389		0.28	8.0989
0.3	8.7307		0.3	1.3307		0.3	8.4287
0.32	9.2774		0.32	1.1396		0.32	8.7716
0.34	8.5941		0.34	0.9051		0.34	10.1197
0.36	15.0959		0.36	0.8789		0.36	9.4446
0.38	9.7324		0.38	1.5292		0.38	9.3855
0.4	11.4433		0.4	1.4774		0.4	8.6774
0.42	26.5921		0.42	1.2065		0.42	8.3536
0.44	15.6017		0.44	1.0438		0.44	9.0139
0.46	11.9294		0.46	0.9389		0.46	9.1875
0.48	27.6276		0.48	1.043		0.48	8.198
0.5	22.9251		0.5	0.7456		0.5	6.3485
0.52	24.7981		0.52	0.8156		0.52	6.7125
0.54	18.8493		0.54	1.0642		0.54	7.4061
0.56	21.8864		0.56	1.6741		0.56	6.3117
0.58	26.0758		0.58	1.319		0.58	5.3389
0.6	23.222		0.6	0.9351		0.6	6.6789
0.62	30.5094		0.62	1.3713		0.62	5.5558
0.64	15.3787		0.64	1.1092		0.64	6.8719
0.66	10.2178		0.66	1.9504		0.66	6.8644
0.68	13.8279		0.68	1.9372		0.68	6.9519
0.7	10.755		0.7	1.9564		0.7	7.3087
0.72	13.041		0.72	1.4791		0.72	7.5116
0.74	16.3233		0.74	2.6865		0.74	7.2586
0.76	16.6195		0.76	1.9341		0.76	7.4461
0.78	14.7287		0.78	1.7174		0.78	7.7409
0.8	16.6302		0.8	1.402		0.8	7.4641
0.82	19.404		0.82	1.6897		0.82	7.2902
0.84	18.6126		0.84	1.4518		0.84	6.5175
0.86	14.4121		0.86	1.8261		0.86	7.4838
0.88	12.0986		0.88	1.8383		0.88	7.8244
0.9	17.4823		0.9	1.5968		0.9	8.7226
0.92	18.5891		0.92	1.8305		0.92	9.293
0.94	17.4587		0.94	1.5557		0.94	10.6953
0.96	19.974		0.96	1.053		0.96	15.789
0.98	31.8756		0.98	1.5583		0.98	21.8998
1	37.6678		1	1.7089		1	30.5158
1.02	42.8878		1.02	1.365		1.02	34.9916
1.04	46.3343		1.04	1.669		1.04	41.1748
1.06	47.7941		1.06	1.3546		1.06	36.1127
1.08	48.6552		1.08	1.2867		1.08	30.1422
1.1	42.774		1.1	1.6082		1.1	28.5553
1.12	40.1965		1.12	1.724		1.12	24.1424
1.14	39.6658		1.14	1.9844		1.14	22.8946
1.16	33.5195		1.16	1.6515		1.16	19.1269
1.18	28.2246		1.18	1.5724		1.18	16.0942
1.2	23.7882		1.2	1.919		1.2	16.2528
1.22	23.3487		1.22	1.8227		1.22	13.363
1.24	20.9796		1.24	2.3682		1.24	11.0388
1.26	18.7705		1.26	2.5189		1.26	9.7371
1.28	18.2646		1.28	1.1734		1.28	8.7414
1.3	15.4867		1.3	2.767		1.3	6.6076
1.32	16.0694		1.32	1.3988		1.32	6.7102
1.34	17.2002		1.34	1.7823		1.34	7.0635
1.36	14.5271		1.36	2.1179		1.36	6.6624
1.38	16.6324		1.38	2.1186		1.38	7.4624
1.4	10.8338		1.4	1.6094		1.4	6.8601
1.42	19.8096		1.42	2.3222		1.42	7.7081
1.44	15.7832		1.44	2.4985		1.44	7.5771
1.46	12.0313		1.46	2.3076		1.46	7.5044
1.48	9.8662		1.48	2.2288		1.48	8.2936
1.5	8.5379		1.5	2.9078		1.5	7.8351
1.52	15.5733		1.52	2.6014		1.52	9.5481
1.54	14.2941		1.54	2.8419		1.54	9.5785
1.56	19.3607		1.56	1.9866		1.56	9.7347
1.58	20.0438		1.58	2.2118		1.58	9.6942
1.6	21.9095		1.6	2.5887		1.6	9.6469
1.62	20.1802		1.62	2.7149		1.62	9.1664
1.64	21.135		1.64	2.7483		1.64	9.7107
1.66	19.8967		1.66	2.5068		1.66	8.9324
1.68	22.017		1.68	2.5262		1.68	9.3753
1.7	24.8657		1.7	1.9268		1.7	10.2799
1.72	25.5031		1.72	2.4156		1.72	11.2979
1.74	23.1967		1.74	1.8886		1.74	11.8309
1.76	21.3084		1.76	2.8633		1.76	10.1872
1.78	17.4096		1.78	1.9234		1.78	9.4829
1.8	18.4064		1.8	2.9523		1.8	8.7638
1.82	16.6642		1.82	3.051		1.82	8.98
1.84	18.9324		1.84	2.8448		1.84	7.4812
1.86	24.4968		1.86	2.4586		1.86	8.6429
1.88	21.3237		1.88	3.3497		1.88	6.7192
1.9	23.9946		1.9	2.9766		1.9	8.7736
1.92	20.5107		1.92	3.178		1.92	6.5108
1.94	27.7847		1.94	3.2025		1.94	5.6276
1.96	31.7399		1.96	3.3591		1.96	7.938
1.98	35.9971		1.98	3.3956		1.98	11.7709
2	42.3402		2	2.8273		2	15.7551
2.02	45.9206		2.02	3.6702		2.02	19.1585
2.04	45.4009		2.04	3.0428		2.04	19.95
2.06	42.5313		2.06	3.8771		2.06	22.2242
2.08	44.7458		2.08	3.4207		2.08	21.3143
2.1	42.1274		2.1	3.8132		2.1	21.3839
2.12	36.7031		2.12	3.6439		2.12	19.9025
2.14	34.7255		2.14	3.1984		2.14	18.9379
2.16	32.2095		2.16	3.3438		2.16	17.8521
2.18	30.5346		2.18	3.5778		2.18	16.5003
2.2	30.6781		2.2	3.4496		2.2	15.047
2.22	33.263		2.22	3.5989		2.22	13.4456
2.24	29.4118		2.24	4.0427		2.24	10.6225
2.26	31.1978		2.26	3.3312		2.26	9.9527
2.28	30.9203		2.28	3.2414		2.28	9.0035
2.3	27.8092		2.3	3.7319		2.3	10.8364
2.32	26.0362		2.32	3.383		2.32	7.7354
2.34	23.2439		2.34	3.1388		2.34	8.3783
2.36	25.6325		2.36	3.071		2.36	7.916
2.38	27.3338		2.38	2.329		2.38	6.8635
2.4	27.5515		2.4	2.7755		2.4	8.3467
2.42	24.5916		2.42	3.0287		2.42	7.2598
2.44	26.6772		2.44	2.9063		2.44	7.96
2.46	25.6184		2.46	2.419		2.46	7.2256
2.48	21.9686		2.48	3.1653		2.48	7.7983
2.5	28.7227		2.5	2.4798		2.5	7.5821
2.52	24.3691		2.52	2.6546		2.52	7.1119
2.54	23.1328		2.54	2.9644		2.54	7.8235
2.56	29.9325		2.56	2.9686		2.56	7.7612
2.58	27.1954		2.58	3.229		2.58	9.084
2.6	30.1796		2.6	2.9535		2.6	7.7829
2.62	24.391		2.62	3.3669		2.62	8.7591
2.64	30.6234		2.64	2.9569		2.64	8.0623
2.66	28.8722		2.66	2.9375		2.66	8.5064
2.68	19.4229		2.68	3.294		2.68	9.2046
2.7	36.4249		2.7	3.2662		2.7	9.4791
2.72	29.4729		2.72	3.4056		2.72	9.1432
2.74	36.0071		2.74	3.6417		2.74	8.6133
2.76	29.3457		2.76	3.9766		2.76	9.1237
2.78	26.0931		2.78	3.7908		2.78	8.7174
2.8	28.611		2.8	3.589		2.8	10.5814
2.82	24.1184		2.82	3.8156		2.82	8.6725
2.84	24.6568		2.84	3.6957		2.84	10.264
2.86	28.3559		2.86	3.6699		2.86	10.5367
2.88	27.9148		2.88	3.74		2.88	12.8117
2.9	17.4257		2.9	3.8701		2.9	14.3436
2.92	25.0865		2.92	3.7529		2.92	11.1698
2.94	27.8975		2.94	3.3878		2.94	11.315
2.96	31.2494		2.96	4.0498		2.96	10.6504
2.98	39.5489		2.98	4.0243		2.98	15.4293
3	45.7124		3	3.6806		3	15.7061
3.02	50.5331		3.02	3.8518		3.02	17.7643
3.04	52.8599		3.04	4.0354		3.04	18.4997
3.06	50.0475		3.06	3.6252		3.06	18.9707
3.08	52.6146		3.08	3.7631		3.08	18.3944
3.1	51.369		3.1	4.1033		3.1	17.5814
3.12	44.4586		3.12	4.1828		3.12	16.0618
3.14	41.7081		3.14	4.1456		3.14	14.8615
3.16	37.2099		3.16	4.1067		3.16	13.3714
3.18	38.0934		3.18	4.4698		3.18	11.4787
3.2	43.4496		3.2	4.5658		3.2	10.6472
3.22	39.0647		3.22	4.5396		3.22	10.2202
3.24	27.8683		3.24	4.4014		3.24	9.5139
3.26	26.0551		3.26	4.3832		3.26	9.1101
3.28	25.3679		3.28	4.5685		3.28	8.8316
3.3	33.3311		3.3	4.4841		3.3	8.9098
3.32	26.8574		3.32	4.5855		3.32	8.8342
3.34	28.4707		3.34	4.4005		3.34	8.8432
3.36	29.711		3.36	4.5641		3.36	9.1643
3.38	26.8382		3.38	4.5354		3.38	8.7214
3.4	27.6942		3.4	4.2657		3.4	8.3038
3.42	20.6861		3.42	4.4625		3.42	7.9261
3.44	24.4161		3.44	4.4678		3.44	6.5604
3.46	24.9309		3.46	4.5435		3.46	7.0363
3.48	23.0065		3.48	4.5559		3.48	7.1128
3.5	29.033		3.5	4.5281		3.5	7.7818
3.52	27.0656		3.52	4.6738		3.52	6.8227
3.54	26.9673		3.54	4.6278		3.54	5.8859
3.56	26.6534		3.56	4.6157		3.56	6.7105
3.58	25.3465		3.58	4.7582		3.58	6.0317
3.6	30.2742		3.6	4.7324		3.6	6.2038
3.62	28.0104		3.62	4.488		3.62	6.5485
3.64	24.2993		3.64	4.8428		3.64	6.514
3.66	28.2567		3.66	4.6527		3.66	7.1464
3.68	24.8939		3.68	4.8304		3.68	6.6917
3.7	25.1624		3.7	4.7057		3.7	7.3812
3.72	25.8779		3.72	4.811		3.72	7.5838
3.74	22.1231		3.74	4.8005		3.74	8.2012
3.76	20.8507		3.76	4.784		3.76	8.3452
3.78	27.1514		3.78	4.5758		3.78	9.1866
3.8	24.7806		3.8	4.9335		3.8	9.2321
3.82	21.3718		3.82	4.6911		3.82	9.3104
3.84	29.202		3.84	4.7745		3.84	9.6408
3.86	19.7155		3.86	4.8428		3.86	8.551
3.88	23.5649		3.88	4.7626		3.88	9.1542
3.9	25.8312		3.9	4.7373		3.9	9.0962
3.92	25.7264		3.92	5.0055		3.92	8.4368
3.94	24.7609		3.94	4.719		3.94	8.1145
3.96	25.8205		3.96	4.7516		3.96	8.6585
3.98	31.9325		3.98	4.7344		3.98	15.716
4	38.7901		4	4.8355		4	15.4311
4.02	47.6334		4.02	4.6821		4.02	19.7234
4.04	49.9794		4.04	4.8501		4.04	18.3249
4.06	48.1353		4.06	4.7125		4.06	19.7005
4.08	38.9402		4.08	4.9005		4.08	18.064
4.1	37.3492		4.1	4.721		4.1	19.2167
4.12	34.5185		4.12	4.8535		4.12	17.1852
4.14	31.7632		4.14	4.693		4.14	17.4638
4.16	28.1786		4.16	4.7978		4.16	15.2789
4.18	29.2056		4.18	4.7276		4.18	14.9459
4.2	23.8616		4.2	4.6123		4.2	11.3532
4.22	18.6		4.22	4.5337		4.22	11.4011
4.24	20.1435		4.24	4.7003		4.24	10.0553
4.26	21.4117		4.26	4.5678		4.26	9.4762
4.28	20.7794		4.28	4.658		4.28	9.1136
4.3	21.9331		4.3	4.7947		4.3	8.8458
4.32	16.1256		4.32	4.7993		4.32	8.5646
4.34	19.3283		4.34	4.817		4.34	8.5072
4.36	19.3211		4.36	4.8912		4.36	8.2931
4.38	17.6533		4.38	4.9248		4.38	9.0307
4.4	22.498		4.4	4.8742		4.4	9.12
4.42	23.7933		4.42	4.6565		4.42	9.7043
4.44	22.0919		4.44	4.9676		4.44	9.9652
4.46	24.356		4.46	4.6772		4.46	9.7092
4.48	25.4547		4.48	4.9199		4.48	10.4107
4.5	30.1344		4.5	4.6599		4.5	9.6252
4.52	18.0584		4.52	5.0058		4.52	9.6698
4.54	28.9024		4.54	4.7944		4.54	8.9791
4.56	24.5097		4.56	4.9768		4.56	8.7959
4.58	26.2635		4.58	4.7521		4.58	8.1777
4.6	26.7018		4.6	4.8409		4.6	6.2262
4.62	20.733		4.62	4.5247		4.62	7.8986
4.64	28.6171		4.64	5.0539		4.64	7.3812
4.66	27.9617		4.66	4.8698		4.66	8.6017
4.68	37.5953		4.68	5.0196		4.68	7.7821
4.7	26.0333		4.7	4.7969		4.7	8.1444
4.72	34.3578		4.72	5.014		4.72	6.7311
4.74	23.5841		4.74	4.8185		4.74	8.1658
4.76	22.9873		4.76	4.8603		4.76	7.3977
4.78	28.8321		4.78	4.971		4.78	6.3114
4.8	25.3017		4.8	4.7966		4.8	7.4148
4.82	24.5187		4.82	4.8533		4.82	6.3236
4.84	27.6556		4.84	4.865		4.84	7.7244
4.86	22.9973		4.86	4.8912		4.86	7.2064
4.88	22.2872		4.88	4.9092		4.88	7.6281
4.9	23.8927		4.9	4.8438		4.9	8.1852
4.92	21.0708		4.92	4.722		4.92	7.4082
4.94	27.6901		4.94	4.659		4.94	8.5075
4.96	31.4853		4.96	4.5792		4.96	9.9055
4.98	32.45		4.98	4.7674		4.98	12.5341
5	40.9095		5	4.6483		5	16.727
5.02	34.8451		5.02	4.7708		5.02	18.713
5.04	43.4938		5.04	4.7721		5.04	20.1941
5.06	44.4291		5.06	4.8003		5.06	20.8918
5.08	40.7373		5.08	4.7964		5.08	19.437
5.1	46.2693		5.1	4.9017		5.1	17.7214
5.12	45.3117		5.12	4.7691		5.12	15.0928
5.14	39.5912		5.14	4.9253		5.14	15.4195
5.16	40.3844		5.16	4.8701		5.16	12.4396
5.18	34.0273		5.18	4.9172		5.18	12.0022
5.2	30.4928		5.2	4.8905		5.2	10.5008
5.22	26.5415		5.22	4.8506		5.22	9.6721
5.24	29.3416		5.24	4.9087		5.24	11.2179
5.26	27.5126		5.26	5.0213		5.26	9.5843
5.28	24.6019		5.28	5.0393		5.28	8.9768
5.3	24.3969		5.3	4.9182		5.3	7.8467
5.32	25.3039		5.32	5.0398		5.32	8.0313
5.34	21.7211		5.34	4.9498		5.34	8.1342
5.36	30.3112		5.36	4.9836		5.36	8.3235
5.38	24.2539		5.38	5.0447		5.38	8.4345
5.4	30.0682		5.4	5.0673		5.4	8.6759
5.42	34.0983		5.42	5.0809		5.42	8.5997
5.44	31.4325		5.44	5.0777		5.44	8.4713
5.46	31.8702		5.46	5.0469		5.46	8.0997
5.48	33.4845		5.48	5.1692		5.48	8.3099
5.5	30.5427		5.5	4.9656		5.5	8.1542
5.52	32.3744		5.52	5.1378		5.52	7.7354
5.54	26.5904		5.54	5.06		5.54	8.1032
5.56	27.2961		5.56	5.0841		5.56	7.8794
5.58	27.1505		5.58	5.0415		5.58	7.962
5.6	25.532		5.6	5.2183		5.6	7.4908
5.62	27.5468		5.62	5.1135		5.62	8.433
5.64	26.1001		5.64	5.487		5.64	7.8867
5.66	24.2582		5.66	5.1147		5.66	8.0818
5.68	23.0467		5.68	5.291		5.68	8.4742
5.7	23.2811		5.7	5.2506		5.7	8.2281
5.72	23.0207		5.72	5.2407		5.72	8.6397
5.74	22.0012		5.74	5.3382		5.74	8.642
5.76	22.2349		5.76	5.3404		5.76	9.0243
5.78	20.2967		5.78	5.2781		5.78	8.3762
5.8	23.1294		5.8	5.3893		5.8	10.0736
5.82	28.2572		5.82	5.2047		5.82	9.0461
5.84	19.2967		5.84	5.5113		5.84	11.2909
5.86	22.2816		5.86	5.3406		5.86	9.6321
5.88	22.3847		5.88	5.4216		5.88	10.1779
5.9	19.1849		5.9	5.3688		5.9	8.3594
5.92	23.0494		5.92	5.3277		5.92	10.7706
5.94	20.2855		5.94	5.3022		5.94	7.3757
5.96	21.7563		5.96	5.2285		5.96	8.8104
5.98	32.7158		5.98	5.3348		5.98	11.5129
6	40.1386		6	5.3949		6	14.4839
6.02	47.8938		6.02	5.2506		6.02	16.6478
6.04	49.4709		6.04	5.2682		6.04	17.9466
6.06	45.7226		6.06	5.3136		6.06	18.5397
6.08	54.7388		6.08	5.2657		6.08	18.5052
6.1	49.4094		6.1	5.5172		6.1	17.4626
6.12	47.8928		6.12	5.3569		6.12	16.7458
6.14	39.1953		6.14	5.4143		6.14	15.0667
6.16	35.7077		6.16	5.248		6.16	13.9253
6.18	37.5705		6.18	5.3375		6.18	12.2518
6.2	35.812		6.2	5.3866		6.2	11.45
6.22	34.9514		6.22	5.2538		6.22	10.4353
6.24	23.1342		6.24	5.2555		6.24	9.1437
6.26	30.5166		6.26	5.2947		6.26	9.4753
6.28	22.0073		6.28	5.2981		6.28	9.5368
6.3	20.8113		6.3	5.2322		6.3	10.1773
6.32	28.7611		6.32	5.2188		6.32	10.3104
6.34	28.5828		6.34	5.3146		6.34	10.2046
6.36	31.3695		6.36	5.2027		6.36	9.9597
6.38	22.5746		6.38	5.302		6.38	10.6414
6.4	21.3232		6.4	5.346		6.4	9.7944
6.42	23.4628		6.42	5.2613		6.42	9.8023
6.44	25.7071		6.44	5.3287		6.44	9.7658
6.46	26.9953		6.46	5.3426		6.46	9.6574
6.48	25.3098		6.48	5.3282		6.48	8.9907
6.5	32.1599		6.5	5.3737		6.5	8.951
6.52	25.1687		6.52	5.4216		6.52	9.3979
6.54	26.0517		6.54	5.4729		6.54	9.6205
6.56	26.0357		6.56	5.3732		6.56	9.0588
6.58	32.1185		6.58	5.4243		6.58	9.2293
6.6	30.1103		6.6	5.39		6.6	7.3316
6.62	31.3255		6.62	5.4143		6.62	7.1867
6.64	28.3175		6.64	5.4233		6.64	6.5557
6.66	28.9493		6.66	5.6247		6.66	8.262
6.68	37.6321		6.68	5.5797		6.68	6.6569
6.7	37.0856		6.7	5.5179		6.7	7.4302
6.72	39.1666		6.72	5.4498		6.72	6.8488
6.74	34.8884		6.74	5.5077		6.74	6.143
6.76	40.7653		6.76	5.4087		6.76	7.4829
6.78	37.0793		6.78	5.433		6.78	6.2209
6.8	37.7184		6.8	5.2888		6.8	7.8963
6.82	29.5018		6.82	5.7154		6.82	6.7148
6.84	30.1835		6.84	5.3542		6.84	7.8093
6.86	36.232		6.86	5.4909		6.86	7.1479
6.88	28.5738		6.88	5.3776		6.88	7.3783
6.9	31.897		6.9	5.5894		6.9	7.5902
6.92	28.9476		6.92	5.5262		6.92	7.6423
6.94	23.9506		6.94	5.5537		6.94	8.1475
6.96	29.4063		6.96	5.3698		6.96	8.6898
6.98	33.0521		6.98	5.4953		6.98	10.7721
7	39.9202		7	5.3389		7	14.9117
7.02	48.13		7.02	5.5237		7.02	15.9261
7.04	50.2817		7.04	5.327		7.04	18.6944
7.06	52.0664		7.06	5.5566		7.06	17.9197
7.08	46.0364		7.08	5.4586		7.08	18.8362
7.1	47.2012		7.1	5.3457		7.1	17.0638
7.12	35.3899		7.12	5.7523		7.12	16.8061
7.14	36.3565		7.14	5.7959		7.14	14.9604
7.16	32.2545		7.16	5.9287		7.16	14.3685
7.18	30.1302		7.18	6.0753		7.18	13.0642
7.2	30.8547		7.2	5.871		7.2	12.1178
7.22	34.8775		7.22	6.0541		7.22	11.0503
7.24	24.7675		7.24	5.7504		7.24	10.6269
7.26	27.4661		7.26	5.7682		7.26	9.8495
7.28	29.3323		7.28	6.3528		7.28	9.3188
7.3	25.1084		7.3	5.8995		7.3	9.5159
7.32	28.5617		7.32	6.3985		7.32	8.871
7.34	25.1738		7.34	6.0478		7.34	9.2759
7.36	33.5212		7.36	5.5663		7.36	9.1322
7.38	22.1445		7.38	6.0609		7.38	9.449
7.4	30.3501		7.4	5.6522		7.4	9.3907
7.42	25.5693		7.42	5.6862		7.42	9.0901
7.44	24.7162		7.44	6.1329		7.44	9.2298
7.46	25.2874		7.46	5.9094		7.46	9.2078
7.48	18.1535		7.48	6.0955		7.48	9.0826
7.5	26.4455		7.5	6.2093		7.5	9.3855
7.52	15.5726		7.52	6.0712		7.52	9.4405
7.54	24.9002		7.54	6.3168		7.54	9.7197
7.56	19.3215		7.56	6.0169		7.56	9.473
7.58	20.8568		7.58	6.4055		7.58	9.8344
7.6	20.1866		7.6	6.3095		7.6	9.9411
7.62	24.2118		7.62	6.2514		7.62	9.2371
7.64	26.05		7.64	6.0585		7.64	9.3275
7.66	23.2879		7.66	6.7606		7.66	9.2588
7.68	20.0618		7.68	6.4569		7.68	9.7614
7.7	29.7083		7.7	6.7594		7.7	9.5127
7.72	23.3767		7.72	6.2385		7.72	9.5472
7.74	24.534		7.74	6.5065		7.74	7.507
7.76	31.3442		7.76	6.8219		7.76	7.4073
7.78	22.7138		7.78	6.4928		7.78	5.9236
7.8	24.6104		7.8	6.3557		7.8	6.5531
7.82	21.9813		7.82	6.6879		7.82	6.3612
7.84	28.5699		7.84	6.1903		7.84	7.436
7.86	25.5739		7.86	7.3301		7.86	6.5667
7.88	28.2273		7.88	6.8024		7.88	7.6731
7.9	24.954		7.9	6.8827		7.9	7.9713
7.92	23.2456		7.92	6.5381		7.92	6.0262
7.94	27.3015		7.94	6.6755		7.94	7.3748
7.96	34.2975		7.96	6.2392		7.96	9.5849
7.98	40.8382		7.98	6.2453		7.98	11.8277
8	41.7086		8	6.0181		8	15.92
8.02	40.9657		8.02	6.087		8.02	16.5394
8.04	42.5571		8.04	5.7684		8.04	18.7052
8.06	46.1256		8.06	6.1983		8.06	17.3896
8.08	47.9225		8.08	6.4024		8.08	17.3449
8.1	43.8102		8.1	5.6429		8.1	15.796
8.12	48.0317		8.12	6.1169		8.12	15.2386
8.14	43.2458		8.14	5.9989		8.14	13.6071
8.16	37.9477		8.16	6.1979		8.16	12.9526
8.18	36.3709		8.18	6.2998		8.18	12.2874
8.2	34.6985		8.2	6.5675		8.2	12.4457
8.22	34.0122		8.22	6.5935		8.22	12.1544
8.24	32.3021		8.24	6.3919		8.24	12.1135
8.26	29.3591		8.26	5.7543		8.26	11.6637
8.28	23.73		8.28	6.4235		8.28	10.9457
8.3	26.5444		8.3	5.7538		8.3	10.7782
8.32	24.0603		8.32	6.1018		8.32	10.226
8.34	30.3717		8.34	6.0619		8.34	9.6136
8.36	28.8049		8.36	6.5481		8.36	8.7669
8.38	22.1972		8.38	5.961		8.38	8.638
8.4	19.2352		8.4	6.5712		8.4	8.7325
8.42	24.6855		8.42	6.3924		8.42	8.3197
8.44	24.5445		8.44	6.7749		8.44	7.8354
8.46	26.9048		8.46	6.2815		8.46	7.3
8.48	23.7167		8.48	6.2669		8.48	9.1608
8.5	21.6885		8.5	6.1315		8.5	7.4429
8.52	24.098		8.52	7.6871		8.52	6.7951
8.54	22.474		8.54	7.7129		8.54	7.1279
8.56	19.4799		8.56	7.6412		8.56	6.9757
8.58	15.7771		8.58	7.3897		8.58	7.0896
8.6	20.0151		8.6	7.4289		8.6	7.3997
8.62	22.392		8.62	7.2426		8.62	7.1366
8.64	17.5451		8.64	6.8209		8.64	7.3884
8.66	16.8797		8.66	6.4894		8.66	7.2169
8.68	14.3352		8.68	7.6473		8.68	7.3884
8.7	14.0952		8.7	7.3146		8.7	7.2453
8.72	18.8592		8.72	7.6584		8.72	7.2482
8.74	25.4129		8.74	8.0038		8.74	6.8815
8.76	19.9307		8.76	7.6351		8.76	7.7186
8.78	23.5151		8.78	8.5595		8.78	7.2835
8.8	18.8111		8.8	7.4128		8.8	7.358
8.82	20.993		8.82	8.2715		8.82	7.2328
8.84	24.2429		8.84	7.7166		8.84	7.7003
8.86	22.3052		8.86	7.0563		8.86	7.5995
8.88	32.556		8.88	6.8411		8.88	7.3818
8.9	25.6585		8.9	7.0935		8.9	7.7119
8.92	26.3222		8.92	6.4975		8.92	8.482
8.94	25.7923		8.94	6.9598		8.94	8.2339
8.96	35.2486		8.96	7.2231		8.96	10.3057
8.98	36.6204		8.98	7.5952		8.98
9	36.6002		9	6.7358		9
9.02	43.2188		9.02	7.3547		9.02
9.04	44.1225		9.04	6.8382		9.04
9.06	42.3353		9.06	7.2691		9.06
9.08	42.3098		9.08	7.899		9.08
9.1	38.4579		9.1	7.4269		9.1
9.12	36.6506		9.12	7.9897		9.12
9.14	33.9359		9.14	8.3678		9.14
9.16	32.7365		9.16	7.9155		9.16
9.18	28.7438		9.18	7.1468		9.18
9.2	30.3367		9.2	7.5028		9.2
9.22	31.7528		9.22	7.5045		9.22
9.24	27.158		9.24	7.5843		9.24
9.26	28.7786		9.26	7.726		9.26
9.28	27.1894		9.28	7.5857		9.28
9.3	20.7544		9.3	8.1424		9.3
9.32	29.3404		9.32	8.1344		9.32
9.34	36.5015		9.34	7.7239		9.34
9.36	33.2423		9.36	7.818		9.36
9.38	39.6709		9.38	8.1305		9.38
9.4	31.7625		9.4	8.5954		9.4
9.42	26.6133		9.42	7.9204		9.42
9.44	38.3568		9.44	7.7433		9.44
9.46	33.5424		9.46	8.4838		9.46
9.48	31.8977		9.48	7.4751		9.48
9.5	33.2941		9.5	8.0325		9.5
9.52	32.1934		9.52	7.2565		9.52
9.54	32.6202		9.54	8.3114		9.54
9.56	35.009		9.56	8.2348		9.56
9.58	34.6552		9.58	8.372		9.58
9.6	41.5184		9.6	8.575		9.6
9.62	36.6873		9.62	8.9896		9.62	46.6873
9.64	30.2219		9.64	8.3287		9.64	40.2219
9.66	35.6428		9.66	8.8004		9.66	45.6428
9.68	28.0391		9.68	8.2209		9.68	38.0391
9.7	30.9031		9.7	8.228		9.7	40.9031
9.72	28.9615		9.72	8.1866		9.72	38.9615
9.74	28.3131		9.74	8.7294		9.74	38.3131
9.76	30.3642		9.76	8.5422		9.76	40.3642
9.78	27.7222		9.78	8.4007		9.78	37.7222
9.8	34.6576		9.8	8.326		9.8	44.6576
9.82	33.9743		9.82	8.7151		9.82	43.9743
9.84	37.1715		9.84	8.8715		9.84	47.1715
9.86	37.3582		9.86	8.612		9.86	47.3582
9.88	31.2713		9.88	9.1103		9.88	41.2713
9.9	31.5536		9.9	8.6207		9.9	41.5536
9.92	30.0604		9.92	8.8814		9.92	40.0604
9.94	31.2075		9.94	8.6324		9.94	41.2075
9.96	36.4161		9.96	9.3496		9.96	46.4161
9.98	40.2201		9.98	9.2591		9.98	50.2201
10	44.7764		10	8.9614		10	54.7764
10.02	44.3579		10.02	9.2686		10.02	54.3579
10.04	47.2083		10.04	9.4267		10.04	57.2083
10.06	48.7082		10.06	9.4014		10.06	58.7082
10.08	46.4036		10.08	9.1604		10.08	56.4036
10.1	41.7767		10.1	9.4162		10.1	51.7767
10.12	36.7464		10.12	9.1691		10.12	46.7464
10.14	31.4916		10.14	9.1623		10.14	41.4916
10.16	31.6944		10.16	9.172		10.16	41.6944
10.18	28.7523		10.18	8.664		10.18	38.7523
10.2	27.3343		10.2	9.3938		10.2	37.3343
10.22	24.4207		10.22	9.1492		10.22	34.4207
10.24	25.756		10.24	9.4979		10.24	35.756
10.26	22.1009		10.26	8.9203		10.26	32.1009
10.28	22.9611		10.28	9.4213		10.28	32.9611
10.3	27.2677		10.3	9.3252		10.3	37.2677
10.32	21.9925		10.32	9.3977		10.32	31.9925
10.34	26.6225		10.34	9.4605		10.34	36.6225
10.36	34.0378		10.36	9.3875		10.36	44.0378
10.38	23.9864		10.38	8.985		10.38	33.9864
10.4	33.1732		10.4	9.4065		10.4	43.1732
10.42	31.9159		10.42	9.52		10.42	41.9159
10.44	33.2328		10.44	9.4143		10.44	43.2328
10.46	39.6897		10.46	9.3		10.46	49.6897
10.48	38.1175		10.48	9.1674		10.48	48.1175
10.5	36.4764		10.5	9.2705		10.5	46.4764
10.52	39.2269		10.52	8.7732		10.52	49.2269
10.54	34.5377		10.54	9.4318		10.54	44.5377
10.56	36.9095		10.56	9.3812		10.56	46.9095
10.58	34.5363		10.58	9.3734		10.58	44.5363
10.6	33.3999		10.6	9.3369		10.6	43.3999
10.62	36.0102		10.62	9.254		10.62	46.0102
10.64	41.1325		10.64	9.2846		10.64	51.1325
10.66	43.2207		10.66	9.1825		10.66	53.2207
10.68	39.41		10.68	9.672		10.68	49.41
10.7	47.2418		10.7	9.3308		10.7	57.2418
10.72	39.0729		10.72	9.5901		10.72	49.0729
10.74	39.927		10.74	9.807		10.74	49.927
10.76	40.079		10.76	9.6142		10.76	50.079
10.78	34.4716		10.78	9.7593		10.78	44.4716
10.8	40.5727		10.8	9.6514		10.8	50.5727
10.82	34.8867		10.82	9.8036		10.82	44.8867
10.84	34.7187		10.84	9.7102		10.84	44.7187
10.86	37.9285		10.86	9.7601		10.86	47.9285
10.88	26.73		10.88	9.5183		10.88	36.73
10.9	24.9323		10.9	9.7117		10.9	34.9323
10.92	32.3065		10.92	9.6754		10.92	42.3065
10.94	31.0478		10.94	9.7302		10.94	41.0478
10.96	34.1766		10.96	9.7477		10.96	44.1766
10.98	43.837		10.98	9.6302		10.98	53.837
11	50.8274		11	9.7265		11	60.8274
11.02	51.2308		11.02	9.62		11.02	61.2308
11.04	56.4747		11.04	9.7389		11.04	66.4747
11.06	55.2347		11.06	9.6973		11.06	65.2347
11.08	50.1153		11.08	9.7963		11.08	60.1153
11.1	49.9191		11.1	9.6749		11.1	59.9191
11.12	45.6606		11.12	9.6784		11.12	55.6606
11.14	40.1065		11.14	9.4184		11.14	50.1065
11.16	37.6943		11.16	9.6008		11.16	47.6943
11.18	33.3306		11.18	9.5383		11.18	43.3306
11.2	34.197		11.2	9.4772		11.2	44.197
11.22	30.2798		11.22	9.4099		11.22	40.2798
11.24	30.0687		11.24	9.5694		11.24	40.0687
11.26	30.4223		11.26	9.4456		11.26	40.4223
11.28	35.1243		11.28	9.6083		11.28	45.1243
11.3	33.7581		11.3	9.4631		11.3	43.7581
11.32	34.3568		11.32	9.4855		11.32	44.3568
11.34	35.4857		11.34	9.2501		11.34	45.4857
11.36	36.1102		11.36	9.6818		11.36	46.1102
11.38	36.8933		11.38	9.496		11.38	46.8933
11.4	39.42		11.4	9.7895		11.4	49.42
11.42	37.7563		11.42	9.6604		11.42	47.7563
11.44	39.9282		11.44	9.7275		11.44	49.9282
11.46	37.0156		11.46	9.5767		11.46	47.0156
11.48	38.1768		11.48	9.7683		11.48	48.1768
11.5	38.6924		11.5	9.7642		11.5	48.6924
11.52	39.6544		11.52	9.9028		11.52	49.6544
11.54	44.941		11.54	9.6881		11.54	54.941
11.56	48.7943		11.56	9.8437		11.56	58.7943
11.58	44.6492		11.58	9.9741		11.58	54.6492
11.6	51.1068		11.6	9.8401		11.6	61.1068
11.62	43.7161		11.62	9.9748		11.62	53.7161
11.64	50.2671		11.64	9.7523		11.64	60.2671
11.66	35.1567		11.66	9.888		11.66	45.1567
11.68	43.1018		11.68	9.7999		11.68	53.1018
11.7	43.8231		11.7	9.8659		11.7	53.8231
11.72	40.2621		11.72	9.8209		11.72	50.2621
11.74	46.1215		11.74	9.9232		11.74	56.1215
11.76	35.5309		11.76	9.8573		11.76	45.5309
11.78	38.2045		11.78	9.9001		11.78	48.2045
11.8	38.5834		11.8	9.7722		11.8	48.5834
11.82	40.3268		11.82	9.7997		11.82	50.3268
11.84	44.2348		11.84	9.8223		11.84	54.2348
11.86	42.0114		11.86	9.7856		11.86	52.0114
11.88	45.576		11.88	9.852		11.88	55.576
11.9	49.9524		11.9	9.9634		11.9	59.9524
11.92	46.8214		11.92	9.9342		11.92	56.8214
11.94	46.3364		11.94	9.9223		11.94	56.3364
11.96	45.201		11.96	9.8702		11.96	55.201
11.98	52.3174		11.98	9.6214		11.98	62.3174
12	55.6948		12	9.7506		12	65.6948
12.02	58.6089		12.02	9.6764		12.02	68.6089
12.04	57.1485		12.04	9.7302		12.04	67.1485
12.06	54.1187		12.06	9.975		12.06	64.1187
12.08	57.3151		12.08	9.8325		12.08	67.3151
12.1	48.7841		12.1	9.7961		12.1	58.7841
12.12	49.6151		12.12	9.8284		12.12	59.6151
12.14	46.2652		12.14	9.7866		12.14	56.2652
12.16	40.8993		12.16	9.8017		12.16	50.8993
12.18	45.1818		12.18	9.842		12.18	55.1818
12.2	43.9097		12.2	9.8559		12.2	53.9097
12.22	42.2905		12.22	9.8712		12.22	52.2905
12.24	40.4192		12.24	9.8729		12.24	50.4192
12.26	40.2643		12.26	9.9826		12.26	50.2643
12.28	40.4399		12.28	9.8999		12.28	50.4399
12.3	33.1963		12.3	9.9614		12.3	43.1963
12.32	30.1419		12.32	10.0497		12.32	40.1419
12.34	38.7247		12.34	9.8342		12.34	48.7247
12.36	33.992		12.36	10.0495		12.36	43.992
12.38	37.6359		12.38	9.9235		12.38	47.6359
12.4	38.2998		12.4	10.082		12.4	48.2998
12.42	37.786		12.42	10.0971		12.42	47.786
12.44	35.2897		12.44	9.8945		12.44	45.2897
12.46	32.69		12.46	9.9313		12.46	42.69
12.48	30.7102		12.48	10.0563		12.48	40.7102
12.5	34.4028		12.5	9.9733		12.5	44.4028
12.52	39.6999		12.52	9.9641		12.52	49.6999
12.54	40.8691		12.54	9.9527		12.54	50.8691
12.56	39.6987		12.56	10.0147		12.56	49.6987
12.58	38.1564		12.58	9.942		12.58	48.1564
12.6	43.933		12.6	10.0704		12.6	53.933
12.62	42.0885		12.62	10.0001		12.62	52.0885
12.64	41.632		12.64	9.9913		12.64	51.632
12.66	44.0879		12.66	10.0302		12.66	54.0879
12.68	42.3146		12.68	10.0495		12.68	52.3146
12.7	44.6808		12.7	10.0317		12.7	54.6808
12.72	41.6549		12.72	10.0264		12.72	51.6549
12.74	44.6166		12.74	10.1103		12.74	54.6166
12.76	43.9031		12.76	10.0971		12.76	53.9031
12.78	39.6624		12.78	10.1334		12.78	49.6624
12.8	42.9778		12.8	10.2712		12.8	52.9778
12.82	42.4413		12.82	10.0701		12.82	52.4413
12.84	44.2105		12.84	10.0589		12.84	54.2105
12.86	39.598		12.86	10.1565		12.86	49.598
12.88	41.5705		12.88	10.1117		12.88	51.5705
12.9	41.4506		12.9	10.2211		12.9	51.4506
12.92	45.3087		12.92	9.9145		12.92	55.3087
12.94	39.694		12.94	10.0337		12.94	49.694
12.96	42.6086		12.96	9.8831		12.96	52.6086
12.98	46.6993		12.98	10.0069		12.98	56.6993
13	51.475		13	9.7739		13	61.475
13.02	55.9769		13.02	10.0507		13.02	65.9769
13.04	56.2475		13.04	10.0164		13.04	66.2475
13.06	51.8804		13.06	9.9172		13.06	61.8804
13.08	53.0846		13.08	10.0755		13.08	63.0846
13.1	54.1279		13.1	9.994		13.1	64.1279
13.12	50.4482		13.12	10.0786		13.12	60.4482
13.14	51.3694		13.14	9.9147		13.14	61.3694
13.16	52.7865		13.16	10.0913		13.16	62.7865
13.18	48.2496		13.18	10.0113		13.18	58.2496
13.2	51.4779		13.2	9.9252		13.2	61.4779
13.22	46.9045		13.22	10.0147		13.22	56.9045
13.24	44.9223		13.24	10.0546		13.24	54.9223
13.26	41.5571		13.26	9.9943		13.26	51.5571
13.28	39.284		13.28	10.1555		13.28	49.284
13.3	42.9518		13.3	10.0417		13.3	52.9518
13.32	39.4584		13.32	10.0283		13.32	49.4584
13.34	39.4316		13.34	10.0927		13.34	49.4316
13.36	41.5885		13.36	10.1402		13.36	51.5885
13.38	40.7787		13.38	10.1613		13.38	50.7787
13.4	40.4739		13.4	10.207		13.4	50.4739
13.42	44.9527		13.42	9.9792		13.42	54.9527
13.44	44.0466		13.44	10.1239		13.44	54.0466
13.46	40.0394		13.46	10.1618		13.46	50.0394
13.48	43.3555		13.48	10.0193		13.48	53.3555
13.5	42.4676		13.5	10.1961		13.5	52.4676
13.52	36.2996		13.52	10.066		13.52	46.2996
13.54	38.544		13.54	9.948		13.54	48.544
13.56	37.6357		13.56	10.1163		13.56	47.6357
13.58	37.6087		13.58	10.0217		13.58	47.6087
13.6	36.1515		13.6	10.2389		13.6	46.1515
13.62	38.2332		13.62	10.0302		13.62	48.2332
13.64	30.9138		13.64	10.314		13.64	40.9138
13.66	37.8966		13.66	10.1703		13.66	47.8966
13.68	41.4297		13.68	10.3162		13.68	51.4297
13.7	37.7038		13.7	10.2192		13.7	47.7038
13.72	39.1184		13.72	10.1757		13.72	49.1184
13.74	40.2716		13.74	10.1115		13.74	50.2716
13.76	36.3731		13.76	10.2202		13.76	46.3731
13.78	41.4537		13.78	10.1538		13.78	51.4537
13.8	42.0639		13.8	10.2365		13.8	52.0639
13.82	40.5296		13.82	10.209		13.82	50.5296
13.84	40.9367		13.84	10.2958		13.84	50.9367
13.86	46.9337		13.86	10.4108		13.86	56.9337
13.88	43.4279		13.88	10.3187		13.88	53.4279
13.9	47.2027		13.9	10.3911		13.9	57.2027
13.92	41.329		13.92	10.3454		13.92	51.329
13.94	41.0255		13.94	10.2997		13.94	51.0255
13.96	53.7665		13.96	10.4099		13.96	63.7665
13.98	51.2004		13.98	10.2284		13.98	61.2004
14	60.0391		14	10.262		14	70.0391
14.02	57.6733		14.02	10.2367		14.02	67.6733
14.04	62.0843		14.04	10.29		14.04	72.0843
14.06	61.3068		14.06	10.1978		14.06	71.3068
14.08	56.0659		14.08	10.2888		14.08	66.0659
14.1	52.234		14.1	10.4038		14.1	62.234
14.12	51.5197		14.12	10.2827		14.12	61.5197
14.14	48.8561		14.14	10.3924		14.14	58.8561
14.16	49.4519		14.16	10.3235		14.16	59.4519
14.18	45.6256		14.18	10.3804		14.18	55.6256
14.2	49.3763		14.2	10.4709		14.2	59.3763
14.22	43.623		14.22	10.3641		14.22	53.623
14.24	42.3696		14.24	10.2703		14.24	52.3696
14.26	44.0296		14.26	10.3432		14.26	54.0296
14.28	45.5558		14.28	10.29		14.28	55.5558
14.3	43.7295		14.3	10.3532		14.3	53.7295
14.32	41.0053		14.32	10.386		14.32	51.0053
14.34	42.0593		14.34	10.2771		14.34	52.0593
14.36	39.1046		14.36	10.1779		14.36	49.1046
14.38	37.5401		14.38	10.4731		14.38	47.5401
14.4	43.9707		14.4	10.2734		14.4	53.9707
14.42	39.3956		14.42	10.424		14.42	49.3956
14.44	42.9768		14.44	10.43		14.44	52.9768
14.46	40.9713		14.46	10.4113		14.46	50.9713
14.48	44.6983		14.48	10.3486		14.48	54.6983
14.5	37.213		14.5	10.2849		14.5	47.213
14.52	40.2006		14.52	10.334		14.52	50.2006
14.54	41.4224		14.54	10.3568		14.54	51.4224
14.56	42.8674		14.56	10.3048		14.56	52.8674
14.58	41.017		14.58	10.5198		14.58	51.017
14.6	42.2888		14.6	10.4551		14.6	52.2888
14.62	40.6831		14.62	10.5324		14.62	50.6831
14.64	39.5566		14.64	10.6095		14.64	49.5566
14.66	40.1529		14.66	10.5084		14.66	50.1529
14.68	40.8278		14.68	10.3683		14.68	50.8278
14.7	44.7942		14.7	10.5747		14.7	54.7942
14.72	44.5446		14.72	10.4631		14.72	54.5446
14.74	44.2968		14.74	10.5558		14.74	54.2968
14.76	43.799		14.76	10.6088		14.76	53.799
14.78	39.3594		14.78	10.5636		14.78	49.3594
14.8	39.8365		14.8	10.528		14.8	49.8365
14.82	38.9365		14.82	10.6314		14.82	48.9365
14.84	35.7221		14.84	10.5069		14.84	45.7221
14.86	41.6444		14.86	10.6869		14.86	51.6444
14.88	46.4145		14.88	10.6037		14.88	56.4145
14.9	45.0916		14.9	10.4028		14.9	55.0916
14.92	45.2151		14.92	10.5981		14.92	55.2151
14.94	45.031		14.94	10.5366		14.94	55.031
14.96	52.3485		14.96	10.5161		14.96	62.3485
14.98	54.5987		14.98	10.4441		14.98	64.5987
15	54.4081		15	10.343		15	64.4081
15.02	56.4034		15.02	10.5448		15.02	66.4034
15.04	57.9316		15.04	10.3517		15.04	67.9316
15.06	59.7674		15.06	10.4361		15.06	69.7674
15.08	57.444		15.08	10.4624		15.08	67.444
15.1	51.5229		15.1	10.4478		15.1	61.5229
15.12	50.6739		15.12	10.4583		15.12	60.6739
15.14	45.9563		15.14	10.5691		15.14	55.9563
15.16	43.9046		15.16	10.5344		15.16	53.9046
15.18	46.148		15.18	10.6796		15.18	56.148
15.2	42.6996		15.2	10.4077		15.2	52.6996
15.22	43.6422		15.22	10.5212		15.22	53.6422
15.24	41.2568		15.24	10.6047		15.24	51.2568
15.26	42.2706		15.26	10.555		15.26	52.2706
15.28	43.3404		15.28	10.5915		15.28	53.3404
15.3	38.536		15.3	10.5723		15.3	48.536
15.32	40.9204		15.32	10.6655		15.32	50.9204
15.34	37.731		15.34	10.7182		15.34	47.731
15.36	43.2832		15.36	10.8636		15.36	53.2832
15.38	38.3008		15.38	10.701		15.38	48.3008
15.4	42.4902		15.4	11.0263		15.4	52.4902
15.42	41.7349		15.42	10.6487		15.42	51.7349
15.44	39.9725		15.44	10.6518		15.44	49.9725
15.46	41.4134		15.46	10.5521		15.46	51.4134
15.48	39.3811		15.48	10.7085		15.48	49.3811
15.5	39.9268		15.5	10.6679		15.5	49.9268
15.52	45.9264		15.52	10.5422		15.52	55.9264
15.54	48.3746		15.54	10.7231		15.54	58.3746
15.56	45.4313		15.56	10.7109		15.56	55.4313
15.58	47.077		15.58	10.5813		15.58	57.077
15.6	51.5158		15.6	10.8252		15.6	61.5158
15.62	48.3021		15.62	10.6166		15.62	58.3021
15.64	49.6798		15.64	10.8145		15.64	59.6798
15.66	48.8109		15.66	10.8024		15.66	58.8109
15.68	49.6015		15.68	10.9026		15.68	59.6015
15.7	51.7607		15.7	10.9356		15.7	61.7607
15.72	47.7931		15.72	10.833		15.72	57.7931
15.74	48.5344		15.74	10.7253		15.74	58.5344
15.76	48.2297		15.76	10.9816		15.76	58.2297
15.78	45.9758		15.78	10.834		15.78	55.9758
15.8	47.1521		15.8	10.9641		15.8	57.1521
15.82	45.8707		15.82	10.9074		15.82	55.8707
15.84	45.3737		15.84	10.913		15.84	55.3737
15.86	42.5469		15.86	10.8668		15.86	52.5469
15.88	41.7791		15.88	11.1504		15.88	51.7791
15.9	45.2402		15.9	11.1589		15.9	55.2402
15.92	45.6682		15.92	11.0806		15.92	55.6682
15.94	48.1263		15.94	10.9463		15.94	58.1263
15.96	47.8975		15.96	11.422		15.96	57.8975
15.98	51.8974		15.98	10.8593		15.98	61.8974
16	59.5673		16	11.0122		16	69.5673
16.02	59.4184		16.02	10.8218		16.02	69.4184
16.04	64.0701		16.04	10.9004		16.04	74.0701
16.06	61.9002		16.06	10.912		16.06	71.9002
16.08	54.6031		16.08	10.9446		16.08	64.6031
16.1	58.3871		16.1	10.816		16.1	68.3871
16.12	49.7552		16.12	11.0353		16.12	59.7552
16.14	52.9088		16.14	11.0062		16.14	62.9088
16.16	51.2389		16.16	11.0966		16.16	61.2389
16.18	47.7888		16.18	11.1581		16.18	57.7888
16.2	50.1063		16.2	11.2121		16.2	60.1063
16.22	45.3379		16.22	10.8892		16.22	55.3379
16.24	51.0234		16.24	11.075		16.24	61.0234
16.26	45.5507		16.26	11.0161		16.26	55.5507
16.28	43.5904		16.28	11.0139		16.28	53.5904
16.3	43.6021		16.3	11.0874		16.3	53.6021
16.32	42.9544		16.32	11.0606		16.32	52.9544
16.34	46.5397		16.34	11.0261		16.34	56.5397
16.36	43.3148		16.36	11.1423		16.36	53.3148
16.38	39.6914		16.38	10.9777		16.38	49.6914
16.4	43.3119		16.4	11.2386		16.4	53.3119
16.42	42.3071		16.42	10.9169		16.42	52.3071
16.44	41.5158		16.44	11.022		16.44	51.5158
16.46	41.7395		16.46	10.9745		16.46	51.7395
16.48	43.6821		16.48	10.87		16.48	53.6821
16.5	42.4878		16.5	11.2002		16.5	52.4878
16.52	43.5194		16.52	11.0521		16.52	53.5194
16.54	42.9958		16.54	11.1214		16.54	52.9958
16.56	45.79		16.56	10.9417		16.56	55.79
16.58	43.5009		16.58	11.0062		16.58	53.5009
16.6	43.2485		16.6	11.3768		16.6	53.2485
16.62	45.729		16.62	10.9553		16.62	55.729
16.64	49.2525		16.64	11.0842		16.64	59.2525
16.66	50.3529		16.66	11.0949		16.66	60.3529
16.68	55.0284		16.68	10.8415		16.68	65.0284
16.7	52.2709		16.7	11.1219		16.7	62.2709
16.72	55.0457		16.72	10.9463		16.72	65.0457
16.74	54.2935		16.74	11.1076		16.74	64.2935
16.76	49.6355		16.76	11.0344		16.76	59.6355
16.78	52.0229		16.78	10.9035		16.78	62.0229
16.8	47.279		16.8	11.0436		16.8	57.279
16.82	47.1115		16.82	11.0645		16.82	57.1115
16.84	48.2817		16.84	10.9317		16.84	58.2817
16.86	44.346		16.86	11.1774		16.86	54.346
16.88	48.8245		16.88	10.8666		16.88	58.8245
16.9	47.9714		16.9	11.415		16.9	57.9714
16.92	48.9077		16.92	11.0516		16.92	58.9077
16.94	49.0448		16.94	11.2435		16.94	59.0448
16.96	51.741		16.96	11.1003		16.96	61.741
16.98	52.7486		16.98	11.5419		16.98	62.7486
17	56.0926		17	11.1005		17	66.0926
17.02	60.239		17.02	11.7591		17.02	70.239
17.04	61.5111		17.04	11.7291		17.04	71.5111
17.06	62.8343		17.06	12.0134		17.06	72.8343
17.08	67.6129		17.08	11.2272		17.08	77.6129
17.1	57.5393		17.1	11.0755		17.1	67.5393
17.12	61.1074		17.12	11.4339		17.12	71.1074
17.14	52.5895		17.14	11.2457		17.14	62.5895
17.16	54.5494		17.16	11.3031		17.16	64.5494
17.18	51.1557		17.18	11.6068		17.18	61.1557
17.2	52.8132		17.2	11.2608		17.2	62.8132
17.22	50.5047		17.22	11.2211		17.22	60.5047
17.24	49.6448		17.24	11.4242		17.24	59.6448
17.26	48.4026		17.26	11.654		17.26	58.4026
17.28	46.1504		17.28	11.8247		17.28	56.1504
17.3	49.0147		17.3	11.4201		17.3	59.0147
17.32	44.2655		17.32	11.1457		17.32	54.2655
17.34	47.2236		17.34	11.2532		17.34	57.2236
17.36	47.1329		17.36	11.065		17.36	57.1329
17.38	46.6988		17.38	11.5324		17.38	56.6988
17.4	49.2481		17.4	11.2761		17.4	59.2481
17.42	47.5008		17.42	11.743		17.42	57.5008
17.44	46.827		17.44	11.422		17.44	56.827
17.46	45.173		17.46	11.4006		17.46	55.173
17.48	40.0666		17.48	11.4349		17.48	50.0666
17.5	43.5926		17.5	11.2017		17.5	53.5926
17.52	43.2003		17.52	10.9964		17.52	53.2003
17.54	44.3783		17.54	11.5057		17.54	54.3783
17.56	42.9856		17.56	11.2581		17.56	52.9856
17.58	47.1815		17.58	11.4186		17.58	57.1815
17.6	45.0857		17.6	11.0687		17.6	55.0857
17.62	42.6179		17.62	11.8269		17.62	52.6179
17.64	46.4702		17.64	11.7192		17.64	56.4702
17.66	44.5712		17.66	11.9205		17.66	54.5712
17.68	46.94		17.68	11.6484		17.68	56.94
17.7	44.266		17.7	11.7671		17.7	54.266
17.72	44.8754		17.72	11.9004		17.72	54.8754
17.74	42.3876		17.74	11.3996		17.74	52.3876
17.76	44.0707		17.76	12.2717		17.76	54.0707
17.78	46.5969		17.78	12.2486		17.78	56.5969
17.8	45.4177		17.8	12.8232		17.8	55.4177
17.82	47.7564		17.82	12.6878		17.82	57.7564
17.84	51.2379		17.84	12.8194		17.84	61.2379
17.86	49.1523		17.86	13.2479		17.86	59.1523
17.88	49.1324		17.88	12.5137		17.88	59.1324
17.9	46.6205		17.9	12.4154		17.9	56.6205
17.92	50.5083		17.92	12.3417		17.92	60.5083
17.94	48.8987		17.94	12.4548		17.94	58.8987
17.96	53.0367		17.96	13.1129		17.96	63.0367

## Sheet: Figure 5c
Figure 5c
αBTX quantifications
	H1									H9									XM001									SMA E1C4									SMA CS32
BTX/Fast MyHC	0.427419	0.427419	0.324561	0.429907	0.465116	0.361386	0.478261	0.414634	0.444444	0.416667	0.432432	0.504505	0.521127	0.435484	0.405405	0.311688	0.384615	0.5	0.488372	0.479167	0.538462	0.451613	0.428571	0.382353	0.442623	0.377778	0.434783	0.00813008	0.026738	0.0222222	0.0120482	0.0496894	0.0497512	0.0707965	0.0506329	0.0615385	0.0483871	0.0454546	0.0142857	0.037037	0.0769231	0.054054	0.037037	0.0188679
NMJ length	H1									H9									XM00									SMA E1C4									SMA CS32
	4.36455	4.25257	3.55884	3.88491	1.97055	4.53629	3.48	3.12	4.37	5	4	4	4	5	3	3	4	4	4.07	3	2.6	2.043	2.043	2.713	2.258	2.532	2.617	2.54	1.57	1.6	3.1	2.58	1.6	1.50238	1.68475	1.0915	1.79667	1.43833	1.789	2.3245	1.3872	1.76925	1.462	1.731

## Sheet: Figure 5d
Figure 5d
Muscle fibers orientation	H1 exp1
	Image 1						Image 2						Image 2
	Lines	Angle	Average	delta average	ABS		lines	Angle	Average	delta average	ABS		lines	Angle	Average	delta average	ABS
	1	-68.215	-51.124	-17.091	17.091		1	-62.261	-61.8656	-0.3954	0.3954		1	-56.268	-62.4005	6.13254	6.13254
	2	-69.251	-51.124	-18.127	18.127		2	-61.409	-61.8656	0.4566	0.4566		2	-65.456	-62.4005	-3.05546	3.05546
	3	-59.179	-51.124	-8.05504	8.05504		3	-67.313	-61.8656	-5.4474	5.4474		3	-68.199	-62.4005	-5.79846	5.79846
	4	-68.601	-51.124	-17.477	17.477		4	-69.401	-61.8656	-7.5354	7.5354		4	-81.495	-62.4005	-19.0945	19.0945
	5	-76.77	-51.124	-25.646	25.646		5	-62.928	-61.8656	-1.0624	1.0624		5	-66.295	-62.4005	-3.89446	3.89446
	6	-69.11	-51.124	-17.986	17.986		6	-57.848	-61.8656	4.0176	4.0176		6	-68.552	-62.4005	-6.15146	6.15146
	7	-66.314	-51.124	-15.19	15.19		7	-69.897	-61.8656	-8.0314	8.0314		7	-68.947	-62.4005	-6.54646	6.54646
	8	-67.268	-51.124	-16.144	16.144		8	-69.176	-61.8656	-7.3104	7.3104		8	-63.64	-62.4005	-1.23946	1.23946
	9	-72.263	-51.124	-21.139	21.139		9	-63.003	-61.8656	-1.1374	1.1374		9	-64.264	-62.4005	-1.86346	1.86346
	10	-67.955	-51.124	-16.831	16.831		10	-64.47	-61.8656	-2.6044	2.6044		10	-63.763	-62.4005	-1.36246	1.36246
	11	-76.119	-51.124	-24.995	24.995		11	-63.279	-61.8656	-1.4134	1.4134		11	-67.453	-62.4005	-5.05246	5.05246
	12	-76.486	-51.124	-25.362	25.362		12	-56.064	-61.8656	5.8016	5.8016		12	-64.837	-62.4005	-2.43646	2.43646
	13	-70.604	-51.124	-19.48	19.48		13	-62.056	-61.8656	-0.1904	0.1904		13	-62.674	-62.4005	-0.273457	0.273457
	14	-70.395	-51.124	-19.271	19.271		14	-64.754	-61.8656	-2.8884	2.8884		14	-63.59	-62.4005	-1.18946	1.18946
	15	-71.512	-51.124	-20.388	20.388		15	-67.46	-61.8656	-5.5944	5.5944		15	-65.026	-62.4005	-2.62546	2.62546
	16	-72.874	-51.124	-21.75	21.75		16	-57.995	-61.8656	3.8706	3.8706		16	-59.309	-62.4005	3.09154	3.09154
	17	-69.417	-51.124	-18.293	18.293		17	-63.737	-61.8656	-1.8714	1.8714		17	-64.231	-62.4005	-1.83046	1.83046
	18	-67.896	-51.124	-16.772	16.772		18	-53.13	-61.8656	8.7356	8.7356		18	-57.927	-62.4005	4.47354	4.47354
	19	-71.636	-51.124	-20.512	20.512		19	-59.496	-61.8656	2.3696	2.3696		19	-62.56	-62.4005	-0.159457	0.159457
	20	-70.862	-51.124	-19.738	19.738		20	-58.471	-61.8656	3.3946	3.3946		20	-61.936	-62.4005	0.464543	0.464543
	21	-65.992	-51.124	-14.868	14.868		21	-56.041	-61.8656	5.8246	5.8246		21	-62.053	-62.4005	0.347543	0.347543
	22	-70.175	-51.124	-19.051	19.051		22	-57.381	-61.8656	4.4846	4.4846		22	-62.183	-62.4005	0.217543	0.217543
	23	-70.608	-51.124	-19.484	19.484		23	-57.006	-61.8656	4.8596	4.8596		23	-61.46	-62.4005	0.940543	0.940543
	24	-70.422	-51.124	-19.298	19.298		24	-59.448	-61.8656	2.4176	2.4176		24	-62.635	-62.4005	-0.234457	0.234457
	25	-70.215	-51.124	-19.091	19.091		25	-62.616	-61.8656	-0.7504	0.7504		25	-60.007	-62.4005	2.39354	2.39354
	26	-76.809	-51.124	-25.685	25.685								26	-63.928	-62.4005	-1.52746	1.52746
	27	-79.571	-51.124	-28.447	28.447								27	-61.752	-62.4005	0.648543	0.648543
	28	-39.79	-51.124	11.334	11.334								28	-58.973	-62.4005	3.42754	3.42754
	29	-28.74	-51.124	22.384	22.384								29	-56.901	-62.4005	5.49954	5.49954
	30	-31.504	-51.124	19.62	19.62								30	-60.836	-62.4005	1.56454	1.56454
	31	-26.991	-51.124	24.133	24.133								31	-63.798	-62.4005	-1.39746	1.39746
	32	-29.56	-51.124	21.564	21.564								32	-66.15	-62.4005	-3.74946	3.74946
	33	-51.806	-51.124	-0.682044	0.682044								33	-61.39	-62.4005	1.01054	1.01054
	34	9.906	-51.124	61.03	61.03								34	-64.722	-62.4005	-2.32146	2.32146
	35	-67.886	-51.124	-16.762	16.762								35	-63.997	-62.4005	-1.59646	1.59646
													36	-64.648	-62.4005	-2.24746	2.24746
													37	-48.918	-62.4005	13.4825	13.4825
													38	-67.697	-62.4005	-5.29646	5.29646
													39	-65.787	-62.4005	-3.38646	3.38646
													40	-55.886	-62.4005	6.51454	6.51454
													41	-52.476	-62.4005	9.92454	9.92454
													42	-56.004	-62.4005	6.39654	6.39654
													43	-55.713	-62.4005	6.68754	6.68754
													44	-42.248	-62.4005	20.1525	20.1525
													45	-61.783	-62.4005	0.617543	0.617543
													46	-72.058	-62.4005	-9.65746	9.65746
	H1 exp2
	Image 1						Image 2
	Lines	Angle	Average	delta average	ABS		lines	Angle	Average	delta average	ABS		Image 2
	1	-24.369	-51.124	26.755	26.755		1	40.332	27.9468	12.3852	12.3852		lines	Angle	Average	delta average	ABS
	2	-25.442	-51.124	25.682	25.682		2	37.58	27.9468	9.63321	9.63321		1	-108.306	-96.6791	-11.6269	11.6269
	3	-24.923	-51.124	26.201	26.201		3	34.1	27.9468	6.15321	6.15321		2	-113.931	-91.542	-22.389	22.389
	4	-24.662	-51.124	26.462	26.462		4	40.921	27.9468	12.9742	12.9742		3	-105.811	-91.542	-14.269	14.269
	5	-25.765	-51.124	25.359	25.359		5	22.473	27.9468	-5.47379	5.47379		4	-105.65	-91.542	-14.108	14.108
	6	-30.727	-51.124	20.397	20.397		6	17.933	27.9468	-10.0138	10.0138		5	-94.264	-91.542	-2.72195	2.72195
	7	-20.078	-51.124	31.046	31.046		7	21.961	27.9468	-5.98579	5.98579		6	-77.18	-91.542	14.362	14.362
	8	-21.003	-51.124	30.121	30.121		8	8.87	27.9468	-19.0768	19.0768		7	-98.495	-91.542	-6.95295	6.95295
	9	-27.594	-51.124	23.53	23.53		9	9.485	27.9468	-18.4618	18.4618		8	-109.138	-91.542	-17.596	17.596
	10	-32.13	-51.124	18.994	18.994		10	28.352	27.9468	0.405208	0.405208		9	-111.255	-91.542	-19.713	19.713
	11	-35.524	-51.124	15.6	15.6		11	27.838	27.9468	-0.108792	0.108792		10	-103.055	-91.542	-11.513	11.513
	12	-24.197	-51.124	26.927	26.927		12	30.432	27.9468	2.48521	2.48521		11	-100.676	-91.542	-9.13395	9.13395
	13	-32.053	-51.124	19.071	19.071		13	30.118	27.9468	2.17121	2.17121		12	-100.823	-91.542	-9.28095	9.28095
	14	-31.954	-51.124	19.17	19.17		14	19.335	27.9468	-8.61179	8.61179		13	-102.066	-91.542	-10.524	10.524
	15	-31.754	-51.124	19.37	19.37		15	32.527	27.9468	4.58021	4.58021		14	-108.435	-91.542	-16.893	16.893
	16	-32.894	-51.124	18.23	18.23		16	30.437	27.9468	2.49021	2.49021		15	-97.916	-91.542	-6.37395	6.37395
	17	-25.408	-51.124	25.716	25.716		17	29.441	27.9468	1.49421	1.49421		16	-89.856	-91.542	1.68605	1.68605
	18	-21.228	-51.124	29.896	29.896		18	32.692	27.9468	4.74521	4.74521		17	-88.235	-91.542	3.30705	3.30705
	19	-23.725	-51.124	27.399	27.399		19	32.381	27.9468	4.43421	4.43421		18	-92.327	-91.542	-0.784952	0.784952
	20	-25.942	-51.124	25.182	25.182		20	27.597	27.9468	-0.349792	0.349792		19	-90.685	-91.542	0.857048	0.857048
	21	-23.962	-51.124	27.162	27.162		21	31.827	27.9468	3.88021	3.88021		20	-90	-91.542	1.54205	1.54205
	22	-28.393	-51.124	22.731	22.731		22	30.872	27.9468	2.92521	2.92521		21	-88.639	-91.542	2.90305	2.90305
	23	-22.981	-51.124	28.143	28.143		23	27.493	27.9468	-0.453792	0.453792
	24	-18.435	-51.124	32.689	32.689		24	25.726	27.9468	-2.22079	2.22079
	H1 exp3
	Image 1						Image 2						Image 3
	Lines	Angle	Average	delta average	ABS		lines	Angle	Average	delta average	ABS		lines	Angle	Average	delta average	ABS
	1	-32.089	-37.4673	5.3783	5.3783		1	-88.609	-97.8983	9.28929	9.28929		1	-102.377	-93.5802	-8.7968	8.7968
	2	-33.323	-37.4673	4.1443	4.1443		2	-103.269	-97.8983	-5.37071	5.37071		2	-93.188	-93.5802	0.3922	0.3922
	3	-38.439	-37.4673	-0.9717	0.9717		3	-103.943	-97.8983	-6.04471	6.04471		3	-96.197	-93.5802	-2.6168	2.6168
	4	-26.08	-37.4673	11.3873	11.3873		4	-95.161	-97.8983	2.73729	2.73729		4	-86.152	-93.5802	7.4282	7.4282
	5	-39.755	-37.4673	-2.2877	2.2877		5	-96.212	-97.8983	1.68629	1.68629		5	-86.121	-93.5802	7.4592	7.4592
	6	-39.282	-37.4673	-1.8147	1.8147		6	-99.673	-97.8983	-1.77471	1.77471		6	-88.739	-93.5802	4.8412	4.8412
	7	-28.426	-37.4673	9.0413	9.0413		7	-91.736	-97.8983	6.16229	6.16229		7	-91.289	-93.5802	2.2912	2.2912
	8	-45.262	-37.4673	-7.7947	7.7947		8	-95.173	-97.8983	2.72529	2.72529		8	-87.849	-93.5802	5.7312	5.7312
	9	-32.539	-37.4673	4.9283	4.9283		9	-94.785	-97.8983	3.11329	3.11329		9	-93.152	-93.5802	0.4282	0.4282
	10	-59.478	-37.4673	-22.0107	22.0107		10	-88.077	-97.8983	9.82129	9.82129		10	-98.656	-93.5802	-5.0758	5.0758
							11	-104.213	-97.8983	-6.31471	6.31471		11	-101.566	-93.5802	-7.9858	7.9858
							12	-104.821	-97.8983	-6.92271	6.92271		12	-98.11	-93.5802	-4.5298	4.5298
							13	-106.154	-97.8983	-8.25571	8.25571		13	-98.828	-93.5802	-5.2478	5.2478
							14	-121.621	-97.8983	-23.7227	23.7227		14	-94.024	-93.5802	-0.4438	0.4438
							15	-82.569	-97.8983	15.3293	15.3293		15	-87.455	-93.5802	6.1252	6.1252
							16	-82.76	-97.8983	15.1383	15.1383
							17	-105.495	-97.8983	-7.59671	7.59671
	SMA pt1 exp1
	Image 1						Image 2						Image 3
	Lines	Angle	Average	delta average	ABS		lines	Angle	Average	delta average	ABS		lines	Angle	Average	delta average	ABS
	1	-65.225	-88.8218	23.5968	23.5968		1	-10.913	-42.4313	31.5183	31.5183		1	-21.067	-31.5181	10.4511	10.4511
	2	-67.992	-88.8218	20.8298	20.8298		2	-100.963	-42.4313	-58.5317	58.5317		2	17.956	-31.5181	49.4741	49.4741
	3	-85.38	-88.8218	3.44179	3.44179		3	-29.904	-42.4313	12.5273	12.5273		3	-123.345	-31.5181	-91.8269	91.8269
	4	-40.566	-88.8218	48.2558	48.2558		4	-50.297	-42.4313	-7.86575	7.86575		4	-119.197	-31.5181	-87.6789	87.6789
	5	-7.765	-88.8218	81.0568	81.0568		5	-36.469	-42.4313	5.96225	5.96225		5	21.232	-31.5181	52.7501	52.7501
	6	-105.887	-88.8218	-17.0652	17.0652		6	-5.123	-42.4313	37.3083	37.3083		6	-38.603	-31.5181	-7.08487	7.08487
	7	-101.874	-88.8218	-13.0522	13.0522		7	11.053	-42.4313	53.4843	53.4843		7	-15.221	-31.5181	16.2971	16.2971
	8	-63.891	-88.8218	24.9308	24.9308		8	-26.03	-42.4313	16.4013	16.4013		8	15.795	-31.5181	47.3131	47.3131
	9	-92.521	-88.8218	-3.69921	3.69921		9	-36.87	-42.4313	5.56125	5.56125		9	19.017	-31.5181	50.5351	50.5351
	10	-62.83	-88.8218	25.9918	25.9918		10	-48.991	-42.4313	-6.55975	6.55975		10	-2.268	-31.5181	29.2501	29.2501
	11	-124.663	-88.8218	-35.8412	35.8412		11	-28.936	-42.4313	13.4953	13.4953		11	-35.987	-31.5181	-4.46887	4.46887
	12	-40.014	-88.8218	48.8078	48.8078		12	-136.229	-42.4313	-93.7978	93.7978		12	-103.999	-31.5181	-72.4809	72.4809
	13	-50.826	-88.8218	37.9958	37.9958		13	0.73	-42.4313	43.1613	43.1613		13	40.933	-31.5181	72.4511	72.4511
	14	-84.726	-88.8218	4.09579	4.09579		14	-42.025	-42.4313	0.40625	0.40625		14	-120.069	-31.5181	-88.5509	88.5509
	15	-127.439	-88.8218	-38.6172	38.6172		15	-38.384	-42.4313	4.04725	4.04725		15	-51.483	-31.5181	-19.9649	19.9649
	16	-108.104	-88.8218	-19.2822	19.2822		16	24.28	-42.4313	66.7113	66.7113		16	-48.205	-31.5181	-16.6869	16.6869
	17	-158.199	-88.8218	-69.3772	69.3772		17	-20.186	-42.4313	22.2453	22.2453		17	50.873	-31.5181	82.3911	82.3911
	18	-157.724	-88.8218	-68.9022	68.9022		18	-22.109	-42.4313	20.3223	20.3223		18	29.876	-31.5181	61.3941	61.3941
	19	-141.988	-88.8218	-53.1662	53.1662		19	-92.474	-42.4313	-50.0427	50.0427		19	30.321	-31.5181	61.8391	61.8391
							20	-47.468	-42.4313	-5.03675	5.03675		20	-64.564	-31.5181	-33.0459	33.0459
							21	-30.579	-42.4313	11.8523	11.8523		21	48.051	-31.5181	79.5691	79.5691
							22	-11.445	-42.4313	30.9863	30.9863		22	-74.745	-31.5181	-43.2269	43.2269
							23	-65.014	-42.4313	-22.5827	22.5827		23	-62.447	-31.5181	-30.9289	30.9289
							24	-59.349	-42.4313	-16.9177	16.9177		24	-0.546	-31.5181	30.9721	30.9721
							25	-108.225	-42.4313	-65.7937	65.7937		25	-74.055	-31.5181	-42.5369	42.5369
							26	-29.055	-42.4313	13.3763	13.3763		26	-56.31	-31.5181	-24.7919	24.7919
							27	-65.086	-42.4313	-22.6547	22.6547		27	-81.135	-31.5181	-49.6169	49.6169
							28	-108.184	-42.4313	-65.7527	65.7527		28	-69.821	-31.5181	-38.3029	38.3029
							29	-110.556	-42.4313	-68.1247	68.1247		29	34.346	-31.5181	65.8641	65.8641
							30	-10.008	-42.4313	32.4233	32.4233		30	-37.424	-31.5181	-5.90587	5.90587
							31	-9.888	-42.4313	32.5433	32.5433		31	-84.971	-31.5181	-53.4529	53.4529
							32	-13.103	-42.4313	29.3283	29.3283
	SMA pt1 exp2
	Image 1						Image 2						Image 3
	Lines	Angle	Average	delta average	ABS		lines	Angle	Average	delta average	ABS		lines	Angle	Average	delta average	ABS
	1	12.369	-7.472	19.841	19.841		1	5.677	19.7404	-14.0634	14.0634		1	-99.52	-57.603	-41.917	41.917
	2	31.827	-7.472	39.299	39.299		2	41.403	19.7404	21.6626	21.6626		2	-100.582	-57.603	-42.979	42.979
	3	9.025	-7.472	16.497	16.497		3	42.109	19.7404	22.3686	22.3686		3	-89.633	-57.603	-32.03	32.03
	4	-18.699	-7.472	-11.227	11.227		4	22.891	19.7404	3.15065	3.15065		4	-80.843	-57.603	-23.24	23.24
	5	15.098	-7.472	22.57	22.57		5	-73.61	19.7404	-93.3504	93.3504		5	58.768	-57.603	116.371	116.371
	6	-4.205	-7.472	3.267	3.267		6	36.199	19.7404	16.4586	16.4586		6	-85.515	-57.603	-27.912	27.912
	7	-12.624	-7.472	-5.152	5.152		7	-131.309	19.7404	-151.049	151.049		7	23.199	-57.603	80.802	80.802
	8	9.462	-7.472	16.934	16.934		8	41.666	19.7404	21.9256	21.9256		8	-86.693	-57.603	-29.09	29.09
	9	-5.981	-7.472	1.491	1.491		9	33.136	19.7404	13.3956	13.3956		9	-90	-57.603	-32.397	32.397
	10	-5.97	-7.472	1.502	1.502		10	32.826	19.7404	13.0856	13.0856		10	-65.614	-57.603	-8.01104	8.01104
	11	15.146	-7.472	22.618	22.618		11	-11.155	19.7404	-30.8954	30.8954		11	-73.69	-57.603	-16.087	16.087
	12	-9.926	-7.472	-2.454	2.454		12	27.271	19.7404	7.53065	7.53065		12	-81.147	-57.603	-23.544	23.544
	13	-13.835	-7.472	-6.363	6.363		13	28.228	19.7404	8.48765	8.48765		13	-93.603	-57.603	-36	36
	14	-12.288	-7.472	-4.816	4.816		14	32.374	19.7404	12.6336	12.6336		14	-66.396	-57.603	-8.79304	8.79304
	15	21.125	-7.472	28.597	28.597		15	20.29	19.7404	0.549649	0.549649		15	-69.001	-57.603	-11.398	11.398
	16	-16.837	-7.472	-9.365	9.365		16	37.161	19.7404	17.4206	17.4206		16	-85.726	-57.603	-28.123	28.123
	17	-14.444	-7.472	-6.972	6.972		17	32.347	19.7404	12.6066	12.6066		17	-74.445	-57.603	-16.842	16.842
	18	5.389	-7.472	12.861	12.861		18	33.006	19.7404	13.2656	13.2656		18	-55.941	-57.603	1.66196	1.66196
	19	-94.289	-7.472	-86.817	86.817		19	8.114	19.7404	-11.6264	11.6264		19	-92.029	-57.603	-34.426	34.426
	20	-17.771	-7.472	-10.299	10.299		20	45.659	19.7404	25.9186	25.9186		20	-51.625	-57.603	5.97796	5.97796
	21	-55.408	-7.472	-47.936	47.936		21	40.101	19.7404	20.3606	20.3606		21	-46.531	-57.603	11.072	11.072
	22	-1.548	-7.472	5.924	5.924		22	44.895	19.7404	25.1546	25.1546		22	-72.51	-57.603	-14.907	14.907
							23	36.459	19.7404	16.7186	16.7186		23	-62.103	-57.603	-4.50004	4.50004
							24	15.866	19.7404	-3.87435	3.87435		24	-55.917	-57.603	1.68596	1.68596
							25	28.229	19.7404	8.48865	8.48865		25	-67.557	-57.603	-9.95404	9.95404
							26	45.387	19.7404	25.6466	25.6466		26	-89.029	-57.603	-31.426	31.426
							27	-1.925	19.7404	-21.6654	21.6654		27	-90	-57.603	-32.397	32.397
							28	0	19.7404	-19.7404	19.7404		28	-37.569	-57.603	20.034	20.034
							29	9.948	19.7404	-9.79235	9.79235		29	-67.874	-57.603	-10.271	10.271
							30	-4.467	19.7404	-24.2074	24.2074		30	-44.397	-57.603	13.206	13.206
							31	41.483	19.7404	21.7426	21.7426		31	-50.194	-57.603	7.40896	7.40896
							32	12.504	19.7404	-7.23635	7.23635		32	-60.945	-57.603	-3.34204	3.34204
							33	23.537	19.7404	3.79665	3.79665		33	-25.53	-57.603	32.073	32.073
							34	38.868	19.7404	19.1276	19.1276		34	-49.463	-57.603	8.13996	8.13996
							35	24.615	19.7404	4.87465	4.87465		35	-61.801	-57.603	-4.19804	4.19804
							36	23.076	19.7404	3.33565	3.33565		36	-59.777	-57.603	-2.17404	2.17404
							37	47.534	19.7404	27.7936	27.7936		37	-44.215	-57.603	13.388	13.388
													38	-48.54	-57.603	9.06296	9.06296
													39	-64.1	-57.603	-6.49704	6.49704
													40	-32.307	-57.603	25.296	25.296
													41	-8.707	-57.603	48.896	48.896
													42	-58.12	-57.603	-0.517043	0.517043
													43	35.272	-57.603	92.875	92.875
													44	-52.853	-57.603	4.74996	4.74996
													45	-30.677	-57.603	26.926	26.926
													46	-44.256	-57.603	13.347	13.347
	SMA pt1 exp3
	Image 1						Image 2						Image 3
	Lines	Angle	Average	delta average	ABS		lines	Angle	Average	delta average	ABS		lines	Angle	Average	delta average	ABS
	1	-43.781	-47.4938	3.71281	3.71281		1	-5.711	-48.0681	42.3571	42.3571		1	-90.716	-43.5971	-47.1189	47.1189
	2	-49.211	-47.4938	-1.71719	1.71719		2	-78.507	-48.0681	-30.4389	30.4389		2	-46.975	-43.5971	-3.37793	3.37793
	3	-62.843	-47.4938	-15.3492	15.3492		3	-46.305	-48.0681	1.76313	1.76313		3	39.508	-43.5971	83.1051	83.1051
	4	-53.596	-47.4938	-6.10219	6.10219		4	-77.531	-48.0681	-29.4629	29.4629		4	-65.854	-43.5971	-22.2569	22.2569
	5	-34.173	-47.4938	13.3208	13.3208		5	-66.571	-48.0681	-18.5029	18.5029		5	-35.882	-43.5971	7.71507	7.71507
	6	-67.366	-47.4938	-19.8722	19.8722		6	-53.218	-48.0681	-5.14987	5.14987		6	-58.024	-43.5971	-14.4269	14.4269
	7	-80.263	-47.4938	-32.7692	32.7692		7	-67.319	-48.0681	-19.2509	19.2509		7	-110.868	-43.5971	-67.2709	67.2709
	8	-81.093	-47.4938	-33.5992	33.5992		8	46.736	-48.0681	94.8041	94.8041		8	-71.387	-43.5971	-27.7899	27.7899
	9	-25.06	-47.4938	22.4338	22.4338		9	25.56	-48.0681	73.6281	73.6281		9	-94.715	-43.5971	-51.1179	51.1179
	10	-41.299	-47.4938	6.19481	6.19481		10	-57.666	-48.0681	-9.59787	9.59787		10	-51.116	-43.5971	-7.51893	7.51893
	11	-63.435	-47.4938	-15.9412	15.9412		11	-53.72	-48.0681	-5.65187	5.65187		11	-88.977	-43.5971	-45.3799	45.3799
	12	-67.595	-47.4938	-20.1012	20.1012		12	-3.013	-48.0681	45.0551	45.0551		12	-138.674	-43.5971	-95.0769	95.0769
	13	-38.9	-47.4938	8.59381	8.59381		13	-57.265	-48.0681	-9.19687	9.19687		13	-6.818	-43.5971	36.7791	36.7791
	14	-38.326	-47.4938	9.16781	9.16781		14	-62.784	-48.0681	-14.7159	14.7159		14	-118.301	-43.5971	-74.7039	74.7039
	15	-48.347	-47.4938	-0.853188	0.853188		15	-40.486	-48.0681	7.58213	7.58213		15	-46.668	-43.5971	-3.07093	3.07093
	16	-66.15	-47.4938	-18.6562	18.6562		16	-25.412	-48.0681	22.6561	22.6561		16	-22.332	-43.5971	21.2651	21.2651
	17	-45.651	-47.4938	1.84281	1.84281		17	-28.822	-48.0681	19.2461	19.2461		17	7.702	-43.5971	51.2991	51.2991
	18	-46.562	-47.4938	0.931812	0.931812		18	-90	-48.0681	-41.9319	41.9319		18	-42.184	-43.5971	1.41307	1.41307
	19	-45.703	-47.4938	1.79081	1.79081		19	13.134	-48.0681	61.2021	61.2021		19	6.026	-43.5971	49.6231	49.6231
	20	-34.509	-47.4938	12.9848	12.9848		20	-9.36	-48.0681	38.7081	38.7081		20	-42.416	-43.5971	1.18107	1.18107
	21	-47.761	-47.4938	-0.267188	0.267188		21	-53.207	-48.0681	-5.13887	5.13887		21	-9.028	-43.5971	34.5691	34.5691
	22	-76.827	-47.4938	-29.3332	29.3332		22	-21.527	-48.0681	26.5411	26.5411		22	-124.875	-43.5971	-81.2779	81.2779
	23	48.366	-47.4938	95.8598	95.8598		23	-39.806	-48.0681	8.26213	8.26213		23	-62.308	-43.5971	-18.7109	18.7109
	24	-54.288	-47.4938	-6.79419	6.79419		24	-59.744	-48.0681	-11.6759	11.6759		24	-21.012	-43.5971	22.5851	22.5851
	25	-50.528	-47.4938	-3.03419	3.03419		25	-58.508	-48.0681	-10.4399	10.4399		25	-54.926	-43.5971	-11.3289	11.3289
	26	-28.195	-47.4938	19.2988	19.2988		26	-63.905	-48.0681	-15.8369	15.8369		26	-26.175	-43.5971	17.4221	17.4221
	27	-47.353	-47.4938	0.140812	0.140812		27	-111.371	-48.0681	-63.3029	63.3029		27	-20.556	-43.5971	23.0411	23.0411
	28	-45.702	-47.4938	1.79181	1.79181		28	-43.847	-48.0681	4.22113	4.22113		28	26.713	-43.5971	70.3101	70.3101
	29	-40.84	-47.4938	6.65381	6.65381		29	-115.423	-48.0681	-67.3549	67.3549		29	53.453	-43.5971	97.0501	97.0501
	30	-25.21	-47.4938	22.2838	22.2838		30	-90	-48.0681	-41.9319	41.9319		30	-55.681	-43.5971	-12.0839	12.0839
	31	-45	-47.4938	2.49381	2.49381		31	-94.514	-48.0681	-46.4459	46.4459		31	-64.612	-43.5971	-21.0149	21.0149
	32	-46.986	-47.4938	0.507812	0.507812								32	2.231	-43.5971	45.8281	45.8281
	33	-34.848	-47.4938	12.6458	12.6458								33	-103.861	-43.5971	-60.2639	60.2639
	34	-52.008	-47.4938	-4.51419	4.51419								34	-28.095	-43.5971	15.5021	15.5021
	35	-62.103	-47.4938	-14.6092	14.6092								35	-83.501	-43.5971	-39.9039	39.9039
	36	-110.273	-47.4938	-62.7792	62.7792								36	26.565	-43.5971	70.1621	70.1621
	37	8.499	-47.4938	55.9928	55.9928								37	-25.504	-43.5971	18.0931	18.0931
	38	-39.5	-47.4938	7.99381	7.99381								38	-18.864	-43.5971	24.7331	24.7331
	39	-43.603	-47.4938	3.89081	3.89081								39	-90	-43.5971	-46.4029	46.4029
	40	-32.196	-47.4938	15.2978	15.2978								40	-55.923	-43.5971	-12.3259	12.3259
	41	-50.092	-47.4938	-2.59819	2.59819								41	27.15	-43.5971	70.7471	70.7471
	42	-47.862	-47.4938	-0.368188	0.368188
	43	-101.505	-47.4938	-54.0112	54.0112
	44	-1.071	-47.4938	46.4228	46.4228
	45	-21.4	-47.4938	26.0938	26.0938
	46	-72.058	-47.4938	-24.5642	24.5642
	47	-128.395	-47.4938	-80.9012	80.9012
	48	2.899	-47.4938	50.3928	50.3928
	SMA pt2 exp1
	Image 1						Image 2						Image 3
	Lines	Angle	Average	delta average	ABS		lines	Angle	Average	delta average	ABS		lines	Angle	Average	delta average	ABS
	1	-92.337	-41.4314	-50.9056	50.9056		1	-26.159	-23.2485	-2.91053	2.91053		1	-57.693	-20.5587	-37.1343	37.1343
	2	-114.187	-41.4314	-72.7556	72.7556		2	-35.587	-23.2485	-12.3385	12.3385		2	26.348	-20.5587	46.9067	46.9067
	3	-90.754	-41.4314	-49.3226	49.3226		3	-53.954	-23.2485	-30.7055	30.7055		3	8.306	-20.5587	28.8647	28.8647
	4	-115.286	-41.4314	-73.8546	73.8546		4	9.894	-23.2485	33.1425	33.1425		4	-48.073	-20.5587	-27.5143	27.5143
	5	44.7	-41.4314	86.1314	86.1314		5	-21.755	-23.2485	1.49347	1.49347		5	-4.185	-20.5587	16.3737	16.3737
	6	42.337	-41.4314	83.7684	83.7684		6	29.849	-23.2485	53.0975	53.0975		6	20.605	-20.5587	41.1637	41.1637
	7	47.657	-41.4314	89.0884	89.0884		7	-26.565	-23.2485	-3.31653	3.31653		7	42.913	-20.5587	63.4717	63.4717
	8	-69.914	-41.4314	-28.4826	28.4826		8	-21.758	-23.2485	1.49047	1.49047		8	49.821	-20.5587	70.3797	70.3797
	9	-98.067	-41.4314	-56.6356	56.6356		9	-19.456	-23.2485	3.79247	3.79247		9	26.238	-20.5587	46.7967	46.7967
	10	-44.657	-41.4314	-3.2256	3.2256		10	-33.923	-23.2485	-10.6745	10.6745		10	49.586	-20.5587	70.1447	70.1447
	11	21.562	-41.4314	62.9934	62.9934		11	2.328	-23.2485	25.5765	25.5765		11	25.233	-20.5587	45.7917	45.7917
	12	57.115	-41.4314	98.5464	98.5464		12	-32.922	-23.2485	-9.67353	9.67353		12	-119.197	-20.5587	-98.6383	98.6383
	13	-41.488	-41.4314	-0.0566	0.0566		13	-40.741	-23.2485	-17.4925	17.4925		13	13.715	-20.5587	34.2737	34.2737
	14	-31.627	-41.4314	9.8044	9.8044		14	-52.549	-23.2485	-29.3005	29.3005		14	-8.907	-20.5587	11.6517	11.6517
	15	10.539	-41.4314	51.9704	51.9704		15	-46.582	-23.2485	-23.3335	23.3335		15	23.146	-20.5587	43.7047	43.7047
	16	-13.941	-41.4314	27.4904	27.4904		16	-51.248	-23.2485	-27.9995	27.9995		16	40.236	-20.5587	60.7947	60.7947
	17	18.672	-41.4314	60.1034	60.1034		17	-17.306	-23.2485	5.94247	5.94247		17	-97.253	-20.5587	-76.6943	76.6943
	18	-17.609	-41.4314	23.8224	23.8224		18	-20.454	-23.2485	2.79447	2.79447		18	-69.959	-20.5587	-49.4003	49.4003
	19	-25.61	-41.4314	15.8214	15.8214		19	-13.006	-23.2485	10.2425	10.2425		19	-71.372	-20.5587	-50.8133	50.8133
	20	16.595	-41.4314	58.0264	58.0264		20	-37.235	-23.2485	-13.9865	13.9865		20	37.648	-20.5587	58.2067	58.2067
	21	-4.139	-41.4314	37.2924	37.2924		21	-11.777	-23.2485	11.4715	11.4715		21	40.285	-20.5587	60.8437	60.8437
	22	-14.505	-41.4314	26.9264	26.9264		22	12.475	-23.2485	35.7235	35.7235		22	-52.951	-20.5587	-32.3923	32.3923
	23	-35.083	-41.4314	6.3484	6.3484		23	-21.682	-23.2485	1.56647	1.56647		23	59.534	-20.5587	80.0927	80.0927
	24	-18.794	-41.4314	22.6374	22.6374		24	-29.899	-23.2485	-6.65053	6.65053		24	33.163	-20.5587	53.7217	53.7217
	25	-43.264	-41.4314	-1.8326	1.8326		25	1.655	-23.2485	24.9035	24.9035		25	-55.784	-20.5587	-35.2253	35.2253
	26	-44.029	-41.4314	-2.5976	2.5976		26	-46.975	-23.2485	-23.7265	23.7265		26	-9.625	-20.5587	10.9337	10.9337
	27	-98.276	-41.4314	-56.8446	56.8446		27	-5.477	-23.2485	17.7715	17.7715		27	-112.051	-20.5587	-91.4923	91.4923
	28	-74.268	-41.4314	-32.8366	32.8366		28	-29.284	-23.2485	-6.03553	6.03553		28	38.9	-20.5587	59.4587	59.4587
	29	-16.189	-41.4314	25.2424	25.2424		29	-24.557	-23.2485	-1.30853	1.30853		29	-137.332	-20.5587	-116.773	116.773
	30	-8.326	-41.4314	33.1054	33.1054		30	-60.101	-23.2485	-36.8525	36.8525		30	-132.397	-20.5587	-111.838	111.838
	31	-5.675	-41.4314	35.7564	35.7564		31	-2.102	-23.2485	21.1465	21.1465		31	-142.74	-20.5587	-122.181	122.181
	32	-77.047	-41.4314	-35.6156	35.6156		32	-54.009	-23.2485	-30.7605	30.7605		32	-10.635	-20.5587	9.92369	9.92369
	33	-18.337	-41.4314	23.0944	23.0944		33	-57.901	-23.2485	-34.6525	34.6525		33	-119.632	-20.5587	-99.0733	99.0733
	34	-45.144	-41.4314	-3.7126	3.7126		34	-40.888	-23.2485	-17.6395	17.6395		34	-133.418	-20.5587	-112.859	112.859
	35	-71.434	-41.4314	-30.0026	30.0026		35	-26.058	-23.2485	-2.80953	2.80953		35	-56.023	-20.5587	-35.4643	35.4643
	36	-40.173	-41.4314	1.2584	1.2584		36	-4.686	-23.2485	18.5625	18.5625		36	3.27	-20.5587	23.8287	23.8287
	37	-49.201	-41.4314	-7.7696	7.7696		37	-28.655	-23.2485	-5.40653	5.40653		37	-136.169	-20.5587	-115.61	115.61
	38	-63.189	-41.4314	-21.7576	21.7576		38	-43.254	-23.2485	-20.0055	20.0055		38	-118.179	-20.5587	-97.6203	97.6203
	39	-48.205	-41.4314	-6.7736	6.7736		39	-9.875	-23.2485	13.3735	13.3735		39	-132.925	-20.5587	-112.366	112.366
	40	-72.618	-41.4314	-31.1866	31.1866		40	-18.344	-23.2485	4.90447	4.90447		40	27.57	-20.5587	48.1287	48.1287
	41	56.79	-41.4314	98.2214	98.2214		41	-26.139	-23.2485	-2.89053	2.89053		41	49.444	-20.5587	70.0027	70.0027
	42	-76.13	-41.4314	-34.6986	34.6986		42	-7.241	-23.2485	16.0075	16.0075		42	28.405	-20.5587	48.9637	48.9637
	43	-47.774	-41.4314	-6.3426	6.3426		43	-20.601	-23.2485	2.64747	2.64747		43	-2.992	-20.5587	17.5667	17.5667
	44	-77.51	-41.4314	-36.0786	36.0786		44	-0.188	-23.2485	23.0605	23.0605		44	18.116	-20.5587	38.6747	38.6747
	45	-111.181	-41.4314	-69.7496	69.7496		45	-25.662	-23.2485	-2.41353	2.41353		45	0.226	-20.5587	20.7847	20.7847
	46	-54.527	-41.4314	-13.0956	13.0956		46	12.095	-23.2485	35.3435	35.3435		46	0.505	-20.5587	21.0637	21.0637
	47	-119.324	-41.4314	-77.8926	77.8926		47	0	-23.2485	23.2485	23.2485		47	11.17	-20.5587	31.7287	31.7287
	48	-88.5	-41.4314	-47.0686	47.0686		48	-42.73	-23.2485	-19.4815	19.4815		48	-33.275	-20.5587	-12.7163	12.7163
	49	-87.894	-41.4314	-46.4626	46.4626		49	7.4	-23.2485	30.6485	30.6485		49	-8.514	-20.5587	12.0447	12.0447
	50	11.192	-41.4314	52.6234	52.6234		50	-10.305	-23.2485	12.9435	12.9435		50	10.087	-20.5587	30.6457	30.6457
	51	-113.199	-41.4314	-71.7676	71.7676		51	-26.565	-23.2485	-3.31653	3.31653		51	15.056	-20.5587	35.6147	35.6147
	52	-91.364	-41.4314	-49.9326	49.9326		52	-17.308	-23.2485	5.94047	5.94047		52	33.381	-20.5587	53.9397	53.9397
	53	-91.38	-41.4314	-49.9486	49.9486		53	-18.753	-23.2485	4.49547	4.49547		53	-3.778	-20.5587	16.7807	16.7807
	54	-73.96	-41.4314	-32.5286	32.5286		54	-29.025	-23.2485	-5.77653	5.77653		54	20.136	-20.5587	40.6947	40.6947
	55	-82.716	-41.4314	-41.2846	41.2846		55	-23.243	-23.2485	0.00546753	0.00546753		55	18.435	-20.5587	38.9937	38.9937
	56	-30.763	-41.4314	10.6684	10.6684		56	-9.819	-23.2485	13.4295	13.4295		56	42.905	-20.5587	63.4637	63.4637
	57	-38.962	-41.4314	2.4694	2.4694		57	-45.816	-23.2485	-22.5675	22.5675		57	-43.903	-20.5587	-23.3443	23.3443
	58	-6.677	-41.4314	34.7544	34.7544		58	-60.852	-23.2485	-37.6035	37.6035		58	-26.946	-20.5587	-6.38731	6.38731
	59	9.123	-41.4314	50.5544	50.5544		59	-10.501	-23.2485	12.7475	12.7475		59	61.771	-20.5587	82.3297	82.3297
	60	-15.054	-41.4314	26.3774	26.3774		60	-6.667	-23.2485	16.5815	16.5815		60	25.518	-20.5587	46.0767	46.0767
	61	-32.062	-41.4314	9.3694	9.3694		61	11.602	-23.2485	34.8505	34.8505		61	31.218	-20.5587	51.7767	51.7767
	62	22.521	-41.4314	63.9524	63.9524		62	34.592	-23.2485	57.8405	57.8405		62	-16.213	-20.5587	4.34569	4.34569
	63	-66.879	-41.4314	-25.4476	25.4476		63	-31.109	-23.2485	-7.86053	7.86053		63	24.466	-20.5587	45.0247	45.0247
	64	-83.66	-41.4314	-42.2286	42.2286		64	-21.801	-23.2485	1.44747	1.44747		64	32.255	-20.5587	52.8137	52.8137
	65	-58.955	-41.4314	-17.5236	17.5236		65	-25.65	-23.2485	-2.40153	2.40153		65	41.82	-20.5587	62.3787	62.3787
							66	-13.606	-23.2485	9.64247	9.64247		66	-103.285	-20.5587	-82.7263	82.7263
							67	-30.964	-23.2485	-7.71553	7.71553		67	-103.285	-20.5587	-82.7263	82.7263
							68	-10.911	-23.2485	12.3375	12.3375		68	-73.639	-20.5587	-53.0803	53.0803
							69	-8.865	-23.2485	14.3835	14.3835		69	21.269	-20.5587	41.8277	41.8277
							70	-45.444	-23.2485	-22.1955	22.1955		70	1.806	-20.5587	22.3647	22.3647
							71	-38.234	-23.2485	-14.9855	14.9855		71	-34.465	-20.5587	-13.9063	13.9063
							72	-20.598	-23.2485	2.65047	2.65047		72	-93.18	-20.5587	-72.6213	72.6213
							73	-65.521	-23.2485	-42.2725	42.2725		73	-107.447	-20.5587	-86.8883	86.8883
							74	-45.347	-23.2485	-22.0985	22.0985		74	-98.427	-20.5587	-77.8683	77.8683
							75	-59.676	-23.2485	-36.4275	36.4275
							76	-22.195	-23.2485	1.05347	1.05347
							77	-23.962	-23.2485	-0.713532	0.713532
	SMA pt2 exp2
	Image 1						Image 2						Image 3
	Lines	Angle	Average	delta average	ABS		lines	Angle	Average	delta average	ABS		lines	Angle	Average	delta average	ABS
	1	-24.479	-54.2162	29.7372	29.7372		1	-34.287	-26.373	-7.91402	7.91402		1	-41.504	-45.849	4.34497	4.34497
	2	-30.769	-54.2162	23.4472	23.4472		2	-23.062	-26.373	3.31098	3.31098		2	-90	-45.849	-44.151	44.151
	3	28.478	-54.2162	82.6942	82.6942		3	-21.374	-26.373	4.99898	4.99898		3	-95.44	-45.849	-49.591	49.591
	4	-13.339	-54.2162	40.8772	40.8772		4	-21.619	-26.373	4.75398	4.75398		4	-101.198	-45.849	-55.349	55.349
	5	-3.444	-54.2162	50.7722	50.7722		5	-21.523	-26.373	4.84998	4.84998		5	20.63	-45.849	66.479	66.479
	6	38.978	-54.2162	93.1942	93.1942		6	-23.962	-26.373	2.41098	2.41098		6	26.565	-45.849	72.414	72.414
	7	-8.691	-54.2162	45.5252	45.5252		7	-20.154	-26.373	6.21898	6.21898		7	7.556	-45.849	53.405	53.405
	8	25.181	-54.2162	79.3972	79.3972		8	-3.2	-26.373	23.173	23.173		8	-81.396	-45.849	-35.547	35.547
	9	3.563	-54.2162	57.7792	57.7792		9	-19.466	-26.373	6.90698	6.90698		9	-11.402	-45.849	34.447	34.447
	10	35.897	-54.2162	90.1132	90.1132		10	-51.843	-26.373	-25.47	25.47		10	-37.343	-45.849	8.50597	8.50597
	11	-2.374	-54.2162	51.8422	51.8422		11	-10.997	-26.373	15.376	15.376		11	-113.516	-45.849	-67.667	67.667
	12	-17.639	-54.2162	36.5772	36.5772		12	17.418	-26.373	43.791	43.791		12	9.888	-45.849	55.737	55.737
	13	22.35	-54.2162	76.5662	76.5662		13	2.237	-26.373	28.61	28.61		13	12.431	-45.849	58.28	58.28
	14	20.934	-54.2162	75.1502	75.1502		14	-23.764	-26.373	2.60898	2.60898		14	-116.23	-45.849	-70.381	70.381
	15	-17.59	-54.2162	36.6262	36.6262		15	-53.471	-26.373	-27.098	27.098		15	9.533	-45.849	55.382	55.382
	16	-2.49	-54.2162	51.7262	51.7262		16	19.817	-26.373	46.19	46.19		16	24.608	-45.849	70.457	70.457
	17	-131.384	-54.2162	-77.1678	77.1678		17	-23.682	-26.373	2.69098	2.69098		17	-102.432	-45.849	-56.583	56.583
	18	-43.755	-54.2162	10.4612	10.4612		18	-29.876	-26.373	-3.50302	3.50302		18	-134.37	-45.849	-88.521	88.521
	19	-131.228	-54.2162	-77.0118	77.0118		19	4.704	-26.373	31.077	31.077		19	-50.654	-45.849	-4.80503	4.80503
	20	-138.297	-54.2162	-84.0808	84.0808		20	-2.234	-26.373	24.139	24.139		20	-32.276	-45.849	13.573	13.573
	21	-134.655	-54.2162	-80.4388	80.4388		21	-51.378	-26.373	-25.005	25.005		21	-61.39	-45.849	-15.541	15.541
	22	-27.867	-54.2162	26.3492	26.3492		22	-73.516	-26.373	-47.143	47.143		22	-114.717	-45.849	-68.868	68.868
	23	-105.624	-54.2162	-51.4078	51.4078		23	-74.624	-26.373	-48.251	48.251		23	-94.514	-45.849	-48.665	48.665
	24	-123.566	-54.2162	-69.3498	69.3498		24	-28.275	-26.373	-1.90202	1.90202		24	-115.06	-45.849	-69.211	69.211
	25	-137.816	-54.2162	-83.5998	83.5998		25	-31.271	-26.373	-4.89802	4.89802		25	-114.216	-45.849	-68.367	68.367
	26	-120.432	-54.2162	-66.2158	66.2158		26	-16.116	-26.373	10.257	10.257		26	-114.216	-45.849	-68.367	68.367
	27	-22.231	-54.2162	31.9852	31.9852		27	-15.524	-26.373	10.849	10.849		27	-108.505	-45.849	-62.656	62.656
	28	-30.01	-54.2162	24.2062	24.2062		28	1.591	-26.373	27.964	27.964		28	9.571	-45.849	55.42	55.42
	29	-124.955	-54.2162	-70.7388	70.7388		29	-40.458	-26.373	-14.085	14.085		29	7.997	-45.849	53.846	53.846
	30	-102.804	-54.2162	-48.5878	48.5878		30	2.251	-26.373	28.624	28.624		30	-80.017	-45.849	-34.168	34.168
	31	0	-54.2162	54.2162	54.2162		31	-3.814	-26.373	22.559	22.559		31	-119.275	-45.849	-73.426	73.426
	32	23.301	-54.2162	77.5172	77.5172		32	-1.507	-26.373	24.866	24.866		32	14.125	-45.849	59.974	59.974
	33	23.301	-54.2162	77.5172	77.5172		33	-7.726	-26.373	18.647	18.647		33	-86.248	-45.849	-40.399	40.399
	34	24.228	-54.2162	78.4442	78.4442		34	-19.522	-26.373	6.85098	6.85098		34	-9.078	-45.849	36.771	36.771
	35	-112.521	-54.2162	-58.3048	58.3048		35	-2.121	-26.373	24.252	24.252		35	-12.792	-45.849	33.057	33.057
	36	-169.716	-54.2162	-115.5	115.5		36	-5.296	-26.373	21.077	21.077		36	1.66	-45.849	47.509	47.509
	37	-110.886	-54.2162	-56.6698	56.6698		37	0.818	-26.373	27.191	27.191		37	-46.185	-45.849	-0.336028	0.336028
	38	-121.583	-54.2162	-67.3668	67.3668		38	-22.977	-26.373	3.39598	3.39598		38	-119.055	-45.849	-73.206	73.206
	39	-103.392	-54.2162	-49.1758	49.1758		39	4.489	-26.373	30.862	30.862		39	-13.473	-45.849	32.376	32.376
	40	-115.641	-54.2162	-61.4248	61.4248		40	-0.898	-26.373	25.475	25.475		40	-108.97	-45.849	-63.121	63.121
	41	-138.883	-54.2162	-84.6668	84.6668		41	0.569	-26.373	26.942	26.942		41	31.671	-45.849	77.52	77.52
	42	-155.2	-54.2162	-100.984	100.984		42	-44.1	-26.373	-17.727	17.727		42	35.343	-45.849	81.192	81.192
	43	-132.23	-54.2162	-78.0138	78.0138		43	-22.294	-26.373	4.07898	4.07898		43	23.257	-45.849	69.106	69.106
	44	-97.052	-54.2162	-42.8358	42.8358		44	2.027	-26.373	28.4	28.4		44	-18.285	-45.849	27.564	27.564
	45	-42.138	-54.2162	12.0782	12.0782		45	-120.379	-26.373	-94.006	94.006		45	-3.066	-45.849	42.783	42.783
	46	-109.916	-54.2162	-55.6998	55.6998		46	-62.475	-26.373	-36.102	36.102		46	-121.329	-45.849	-75.48	75.48
	47	-106.477	-54.2162	-52.2608	52.2608		47	-56.31	-26.373	-29.937	29.937		47	40.089	-45.849	85.938	85.938
	48	-19.323	-54.2162	34.8932	34.8932		48	-12.381	-26.373	13.992	13.992		48	32.499	-45.849	78.348	78.348
	49	26.565	-54.2162	80.7812	80.7812		49	-53.653	-26.373	-27.28	27.28		49	53.616	-45.849	99.465	99.465
	50	46.809	-54.2162	101.025	101.025		50	-4.014	-26.373	22.359	22.359		50	53.862	-45.849	99.711	99.711
							51	-125.218	-26.373	-98.845	98.845		51	43.995	-45.849	89.844	89.844
							52	-76.464	-26.373	-50.091	50.091		52	15.068	-45.849	60.917	60.917
							53	-96.864	-26.373	-70.491	70.491		53	-5.812	-45.849	40.037	40.037
													54	14.373	-45.849	60.222	60.222
													55	-8.393	-45.849	37.456	37.456
													56	28.258	-45.849	74.107	74.107
													57	-115.481	-45.849	-69.632	69.632
													58	0.531	-45.849	46.38	46.38
													59	-138.576	-45.849	-92.727	92.727
													60	-139.399	-45.849	-93.55	93.55
													61	-112.319	-45.849	-66.47	66.47
													62	-27.058	-45.849	18.791	18.791
													63	-39.323	-45.849	6.52597	6.52597
													64	25.451	-45.849	71.3	71.3
													65	-73.301	-45.849	-27.452	27.452
													66	-82.252	-45.849	-36.403	36.403
													67	-107.928	-45.849	-62.079	62.079
													68	-93.334	-45.849	-47.485	47.485
													69	-124.019	-45.849	-78.17	78.17
													70	-112.681	-45.849	-66.832	66.832
													71	-149.826	-45.849	-103.977	103.977
	SMA pt2 exp3
	Image 1						Image 2						Image 3
	Lines	Angle	Average	delta average	ABS		lines	Angle	Average	delta average	ABS		lines	Angle	Average	delta average	ABS
	1	-89.105	-79.2735	-9.8315	9.8315		1	-104.964	-78.4777	-26.4863	26.4863		1	-87.955	-81.1729	-6.7821	6.7821
	2	-83.823	-79.2735	-4.5495	4.5495		2	-88.827	-78.4777	-10.3493	10.3493		2	-140.266	-84.7057	-55.5603	55.5603
	3	-130.314	-79.2735	-51.0405	51.0405		3	-90.599	-78.4777	-12.1213	12.1213		3	-123.964	-84.7057	-39.2583	39.2583
	4	-72.887	-79.2735	6.3865	6.3865		4	-103.969	-78.4777	-25.4913	25.4913		4	-53.227	-84.7057	31.4787	31.4787
	5	-101.921	-79.2735	-22.6475	22.6475		5	-58.404	-78.4777	20.0737	20.0737		5	7.176	-84.7057	91.8817	91.8817
	6	-68.875	-79.2735	10.3985	10.3985		6	-91.645	-78.4777	-13.1673	13.1673		6	-95.377	-84.7057	-10.6713	10.6713
	7	-66.969	-79.2735	12.3045	12.3045		7	-88.323	-78.4777	-9.84525	9.84525		7	-74.715	-84.7057	9.99073	9.99073
	8	-79.435	-79.2735	-0.1615	0.1615		8	-89.288	-78.4777	-10.8103	10.8103		8	-96.624	-84.7057	-11.9183	11.9183
	9	-59.115	-79.2735	20.1585	20.1585		9	-114.624	-78.4777	-36.1463	36.1463		9	-76.08	-84.7057	8.62573	8.62573
	10	-69.838	-79.2735	9.4355	9.4355		10	-102.529	-78.4777	-24.0513	24.0513		10	-54.904	-84.7057	29.8017	29.8017
	11	-72.814	-79.2735	6.4595	6.4595		11	-101.244	-78.4777	-22.7663	22.7663		11	-122.612	-84.7057	-37.9063	37.9063
	12	-116.069	-79.2735	-36.7955	36.7955		12	-94.125	-78.4777	-15.6473	15.6473		12	-121.787	-84.7057	-37.0813	37.0813
	13	-116.091	-79.2735	-36.8175	36.8175		13	-62.146	-78.4777	16.3317	16.3317		13	-123.906	-84.7057	-39.2003	39.2003
	14	-118.963	-79.2735	-39.6895	39.6895		14	-96.684	-78.4777	-18.2063	18.2063		14	-13.392	-84.7057	71.3137	71.3137
	15	-82.014	-79.2735	-2.7405	2.7405		15	-123.766	-78.4777	-45.2883	45.2883		15	-31.584	-84.7057	53.1217	53.1217
	16	-114.118	-79.2735	-34.8445	34.8445		16	-64.491	-78.4777	13.9867	13.9867		16	-42.709	-84.7057	41.9967	41.9967
	17	-93.766	-79.2735	-14.4925	14.4925		17	-66.061	-78.4777	12.4167	12.4167		17	-97.958	-84.7057	-13.2523	13.2523
	18	-66.455	-79.2735	12.8185	12.8185		18	-57.863	-78.4777	20.6147	20.6147		18	-69.477	-84.7057	15.2287	15.2287
	19	-96.71	-79.2735	-17.4365	17.4365		19	-87.337	-78.4777	-8.85925	8.85925		19	-74.699	-84.7057	10.0067	10.0067
	20	-103.205	-79.2735	-23.9315	23.9315		20	-66.837	-78.4777	11.6407	11.6407		20	-91.507	-84.7057	-6.80127	6.80127
	21	-91.23	-79.2735	-11.9565	11.9565		21	-62.268	-78.4777	16.2097	16.2097		21	-129.245	-84.7057	-44.5393	44.5393
	22	-87.748	-79.2735	-8.4745	8.4745		22	-77.508	-78.4777	0.96975	0.96975		22	-20.556	-84.7057	64.1497	64.1497
	23	-76.236	-79.2735	3.0375	3.0375		23	-88.178	-78.4777	-9.70025	9.70025		23	-114.624	-84.7057	-29.9183	29.9183
	24	-28.754	-79.2735	50.5195	50.5195		24	-92.433	-78.4777	-13.9553	13.9553		24	-124.104	-84.7057	-39.3983	39.3983
	25	-71.991	-79.2735	7.2825	7.2825		25	-60.408	-78.4777	18.0697	18.0697		25	-130.439	-84.7057	-45.7333	45.7333
	26	-114.317	-79.2735	-35.0435	35.0435		26	-101.735	-78.4777	-23.2573	23.2573		26	-123.898	-84.7057	-39.1923	39.1923
	27	-61.864	-79.2735	17.4095	17.4095		27	-86.082	-78.4777	-7.60425	7.60425		27	-62.131	-84.7057	22.5747	22.5747
	28	-109.265	-79.2735	-29.9915	29.9915		28	-98.273	-78.4777	-19.7953	19.7953		28	-83.042	-84.7057	1.66373	1.66373
	29	-69.167	-79.2735	10.1065	10.1065		29	-105.414	-78.4777	-26.9363	26.9363		29	-127.316	-84.7057	-42.6103	42.6103
	30	-41.941	-79.2735	37.3325	37.3325		30	-83.282	-78.4777	-4.80425	4.80425		30	-129.931	-84.7057	-45.2253	45.2253
	31	-98.427	-79.2735	-19.1535	19.1535		31	-89.32	-78.4777	-10.8423	10.8423		31	-127.523	-84.7057	-42.8173	42.8173
	32	-34.848	-79.2735	44.4255	44.4255		32	-82.895	-78.4777	-4.41725	4.41725		32	-71.908	-84.7057	12.7977	12.7977
	33	-33.69	-79.2735	45.5835	45.5835		33	-93.14	-78.4777	-14.6623	14.6623		33	-63.249	-84.7057	21.4567	21.4567
	34	-90.257	-79.2735	-10.9835	10.9835		34	-82.819	-78.4777	-4.34125	4.34125		34	-120.416	-84.7057	-35.7103	35.7103
	35	-145.936	-79.2735	-66.6625	66.6625		35	-110.256	-78.4777	-31.7783	31.7783		35	-105.909	-84.7057	-21.2033	21.2033
	36	-35.062	-79.2735	44.2115	44.2115		36	-129.806	-78.4777	-51.3283	51.3283		36	-110.244	-84.7057	-25.5383	25.5383
	37	-93.453	-79.2735	-14.1795	14.1795		37	-79.818	-78.4777	-1.34025	1.34025		37	-116.35	-84.7057	-31.6443	31.6443
	38	-61.882	-79.2735	17.3915	17.3915		38	-87.387	-78.4777	-8.90925	8.90925		38	-85.342	-84.7057	-0.636271	0.636271
	39	-51.843	-79.2735	27.4305	27.4305		39	-92.757	-78.4777	-14.2793	14.2793		39	-83.558	-84.7057	1.14773	1.14773
	40	30.735	-79.2735	110.008	110.008		40	-83.942	-78.4777	-5.46425	5.46425		40	-80.538	-84.7057	4.16773	4.16773
	41	-113.614	-79.2735	-34.3405	34.3405		41	-71.792	-78.4777	6.68575	6.68575		41	-108.255	-84.7057	-23.5493	23.5493
	42	-60.555	-79.2735	18.7185	18.7185		42	-82.917	-78.4777	-4.43925	4.43925		42	-105.164	-84.7057	-20.4583	20.4583
	43	-76.253	-79.2735	3.0205	3.0205		43	-91.614	-78.4777	-13.1363	13.1363		43	52.289	-84.7057	136.995	136.995
	44	-67.949	-79.2735	11.3245	11.3245		44	-73.544	-78.4777	4.93375	4.93375		44	-61.22	-84.7057	23.4857	23.4857
							45	-121.218	-78.4777	-42.7403	42.7403		45	-82.372	-84.7057	2.33373	2.33373
							46	-62.166	-78.4777	16.3117	16.3117		46	44.182	-84.7057	128.888	128.888
							47	-91.326	-78.4777	-12.8483	12.8483		47	-72.368	-84.7057	12.3377	12.3377
							48	-21.063	-78.4777	57.4147	57.4147		48	32.499	-84.7057	117.205	117.205
							49	-76.651	-78.4777	1.82675	1.82675
							50	-81.17	-78.4777	-2.69225	2.69225
							51	-59.995	-78.4777	18.4827	18.4827
							52	-87.855	-78.4777	-9.37725	9.37725
							53	-75.166	-78.4777	3.31175	3.31175
							54	-39.028	-78.4777	39.4497	39.4497
							55	-72.361	-78.4777	6.11675	6.11675
							56	-4.004	-78.4777	74.4737	74.4737
							57	-140.981	-78.4777	-62.5033	62.5033
							58	-32.574	-78.4777	45.9037	45.9037
							59	-30.763	-78.4777	47.7147	47.7147
							60	11.041	-78.4777	89.5187	89.5187
							61	-32.152	-78.4777	46.3257	46.3257
							62	-62.526	-78.4777	15.9517	15.9517
							63	0.843	-78.4777	79.3207	79.3207
							64	-82.147	-78.4777	-3.66925	3.66925

[truncated: 13 more sheets: Figure 5e, Figure 5f, Sup Fig 2c, Sup Fig 2d, Sup Fig 3b, Sup Fig 4b, Sup Fig 4d, Sup Fig 4f, Sup Fig 5d, Sup Fig 7b, Sup Fig 7d, Sup Fig 8c, TABLE_IF_cell lines]
